# Supplementary material for: Millennium-Scale Crossdating and Inter-Annual Climate Sensitivities of Standing California Redwoods
Source: PLoS One. 2014 Jul 16;9(7):e102545. doi: 10.1371/journal.pone.0102545 (PMC4102271; doi:10.1371/journal.pone.0102545)
Supplement: Table S1 — Tree-ring chronology and replication data for eight Sequoia sempervirens and six Sequoiadendron giganteum locations. Standard and residual chronologies using high crossdating confidence series >50 years detrended with 32-year spline. (XLSX) [file pone.0102545.s003.xlsx]

## Sheet: Table S1
Table S1. Tree-ring chronology and replication data for eight Sequoia sempervirens and six Sequoiadendron giganteum locations. Standard and residual chronologies using high crossdating confidence series > 50 years detrended with 32-year spline.
Year	JS standard chronolgy	JS residual chronology	JS # trees	JS # series	PC standard chronolgy	PC residual chronology	PC # trees	PC # series	RNP standard chronolgy	RNP residual chronology	RNP # trees	RNP # series	HR standard chronolgy	HR residual chronology	HR # trees	HR # series	MW standard chronolgy	MW residual chronology	MW # trees	MW # series	SPT standard chronolgy	SPT residual chronology	SPT # trees	SPT # series	BB standard chronolgy	BB residual chronology	BB # trees	BB # series	LH standard chronolgy	LH residual chronology	LH # trees	LH # series	CBT standard chronolgy	CBT residual chronology	CBT # trees	CBT # series	WF standard chronolgy	WF residual chronology	WF # trees	WF # series	RMG standard chronolgy	RMG residual chronology	RMG # trees	RMG # series	GF standard chronolgy	GF residual chronology	GF # trees	GF # series	MH standard chronolgy
2012									0.879	0.897	1	2
2011									0.926	0.944	1	2	1.194	1.138	1	7									1.26	1.233	1	10													1.005	0.99	4	35	0.611	0.595	1	15	0.966
2010					1.026	1.037	7	37	1.007	0.972	1	2	0.982	1.018	2	15					1.111	1.164	3	22	0.871	0.961	1	10	0.971	1.112	6	43									1.039	1.014	4	35	1.102	1.129	6	78	1.071
2009	0.967	1.043	7	30	1.03	1.087	7	37	1.104	1.051	2	3	0.977	1.014	3	18	0.638	0.517	5	44	0.985	1.095	3	22	0.943	1.002	5	37	0.653	0.659	6	43	0.998	0.98	5	55	0.839	0.843	2	27	1.025	0.969	4	37	0.87	0.861	6	78	0.887
2008	0.872	0.853	7	30	0.907	0.872	8	40	0.982	0.922	9	36	0.915	0.867	8	24	0.991	0.949	5	44	0.799	0.777	3	22	0.946	1.039	5	37	0.932	0.876	6	43	1.022	1.011	5	55	1.08	1.085	3	43	1.14	1.042	4	37	0.86	0.82	6	78	0.896
2007	1.032	1.087	7	30	1.038	1.066	8	42	1.125	1.145	9	36	1.051	1.083	8	25	1.138	1.112	5	44	1.089	1.139	3	22	1.013	1.037	5	37	0.995	0.944	6	43	1.01	1.052	5	56	1.019	1.038	3	48	1.124	1.11	4	37	1.128	1.073	6	78	1.117
2006	0.856	0.854	7	30	0.939	0.924	8	42	0.952	0.974	9	36	0.946	0.932	20	75	1.103	0.9	5	44	0.923	0.921	3	22	0.976	0.949	5	37	1.284	1.218	6	44	0.796	0.735	5	56	0.937	0.913	9	95	0.871	0.76	4	37	1.066	1	6	78	0.982
2005	1.032	1.091	7	30	1.056	1.145	8	43	0.948	0.945	9	36	1.084	1.147	21	89	1.319	1.263	5	44	1.025	1.021	3	22	1.047	1.175	5	37	1.389	1.456	6	44	1.061	1.096	5	56	1.126	1.14	15	123	1.143	1.137	4	37	1.181	1.161	6	78	1.29
2004	0.944	0.95	7	30	0.902	0.938	8	43	1.022	1.003	9	36	0.93	0.896	21	185	1.1	1.095	5	44	1.04	1.025	3	22	0.921	0.922	5	37	1.009	0.939	6	44	1.039	1.006	5	56	1.021	1.027	15	213	0.892	0.859	4	37	1	0.934	6	78	1.181
2003	0.973	0.947	7	30	0.95	0.967	8	43	1.035	1.073	9	36	1.044	1.015	21	187	1.091	1.156	5	44	1.054	1.088	3	22	1.078	1.129	5	37	1.139	1.182	6	44	1.145	1.143	5	57	0.964	0.929	15	213	0.989	0.94	4	37	1.127	1.04	6	78	0.98
2002	1.071	1.03	7	30	0.969	0.959	8	43	0.992	1.03	9	36	1.079	1.061	21	187	0.9	0.964	5	44	0.968	1.034	3	22	1.077	1.032	5	37	0.879	0.942	6	44	1.064	1.118	5	57	1.058	1.126	15	217	0.985	1.09	4	37	1.023	1.039	6	78	1.146
2001	1.161	1.114	7	30	1.024	1.045	8	43	0.932	0.971	9	36	1.019	1.004	21	187	0.839	0.816	5	44	0.766	0.899	3	22	1.115	1.082	5	37	0.708	0.86	7	47	0.862	0.856	5	57	0.835	0.859	15	217	0.724	0.775	4	37	0.774	0.805	6	78	0.888
2000	1.085	1.135	7	30	1.027	1.076	8	43	0.97	1.028	9	36	1.015	1.051	21	188	0.993	0.985	5	44	0.77	0.784	3	22	0.998	0.961	5	37	0.66	0.587	7	47	0.956	0.934	5	57	0.941	0.909	15	217	0.904	0.932	4	37	0.747	0.782	6	78	0.903
1999	0.923	0.94	7	30	0.964	0.99	8	43	0.908	0.934	9	36	0.903	0.931	21	190	0.891	0.86	5	44	0.935	0.966	3	22	1.195	1.174	5	37	1.182	1.107	8	51	1.042	1.096	5	58	1.125	1.102	15	217	0.964	1.013	4	37	0.906	0.933	6	78	1.008
1998	0.985	0.934	7	30	0.974	0.883	8	43	0.94	0.943	9	36	0.976	1.036	21	190	1.124	1.197	5	44	0.931	0.96	3	22	1.074	1.066	5	37	1.325	1.387	8	51	0.903	0.885	5	58	1.036	1.014	15	218	0.938	0.982	4	37	1.04	1.083	6	78	0.833
1997	1.115	1.106	7	30	1.13	1.154	8	43	1.064	1.037	9	36	0.901	0.891	21	190	0.924	0.963	5	44	0.937	0.999	3	22	0.987	0.971	5	37	0.888	0.884	8	51	1.138	1.185	5	58	1.185	1.173	15	218	0.905	1.006	4	37	1.06	1.163	6	78	1.008
1996	0.95	0.802	7	30	0.969	0.903	8	43	1.002	0.93	9	36	0.988	0.97	21	191	0.908	0.827	5	44	0.928	0.822	3	22	0.808	0.729	5	37	0.971	0.835	8	51	0.954	0.979	5	58	1.028	1.013	15	218	0.964	0.969	4	37	0.936	0.958	6	78	1.008
1995	1.174	1.214	7	30	1.045	1.114	8	44	1.13	1.103	9	36	1.077	1.09	21	191	1.202	1.206	5	44	1.236	1.238	3	22	0.907	0.989	5	37	1.352	1.356	8	51	0.93	0.92	5	58	1.086	1.12	15	218	1.079	1.145	4	37	0.995	1.088	6	78	0.94
1994	0.968	1.003	7	30	0.978	1.024	8	44	1.027	1.044	9	36	0.993	0.942	21	191	0.965	0.975	5	44	1.014	0.961	3	22	0.929	0.923	5	37	1.087	1.086	8	51	1.088	1.114	5	58	0.988	0.986	15	218	1.01	1.036	4	37	0.915	0.994	6	78	0.89
1993	0.94	0.982	7	30	0.923	0.951	8	44	0.956	0.965	9	36	1.057	1.053	21	191	1.063	1.095	5	45	1.135	1.066	3	22	0.937	0.988	5	38	1.022	1.065	8	51	0.972	0.937	5	58	0.98	0.92	15	218	0.977	0.973	4	37	0.972	0.952	6	78	0.851
1992	0.924	1.014	7	30	0.901	0.869	8	44	0.98	1.047	9	36	1.034	1.025	21	191	0.969	0.979	5	45	1.198	1.229	3	22	1.089	1.101	5	38	1.004	0.976	8	51	1.034	1.067	5	58	1.038	1.092	15	218	1.077	1.107	4	37	1.115	1.157	6	78	1.043
1991	0.842	0.811	7	30	0.914	0.88	8	44	0.891	0.96	9	36	0.918	0.906	21	191	0.972	0.915	5	45	1.02	0.958	3	23	0.886	0.893	5	38	1.044	1.128	8	51	0.927	0.897	5	58	0.77	0.77	15	218	1.007	0.988	4	37	1.023	1.022	6	78	0.883
1990	1.05	1.099	7	30	1.094	1.118	8	44	0.963	1.049	9	36	1.032	1.076	21	191	1.127	1.241	5	45	1.199	1.253	3	23	0.947	1.019	5	38	0.861	0.914	8	51	1.048	1.057	5	58	0.944	0.925	15	218	1.105	1.077	4	37	1.191	1.205	6	78	0.807
1989	0.916	0.933	7	30	0.928	0.944	8	44	0.937	1.027	9	36	0.83	0.833	21	191	0.831	0.89	5	45	0.977	0.997	3	23	0.958	1.013	5	38	0.877	0.944	8	51	0.899	0.865	5	58	0.969	1.017	15	218	1.111	1.079	4	37	1.099	1.105	6	78	1.066
1988	1.038	1.061	7	30	0.924	1.056	8	44	1.001	1.041	9	36	0.985	1.094	21	191	0.845	0.968	5	45	0.923	1.053	3	23	1.044	1.046	5	38	0.55	0.89	8	51	0.891	0.999	5	58	0.924	0.948	15	218	1.038	1.099	4	37	1.013	1.047	6	78	0.997
1987	0.967	0.991	7	30	0.856	0.879	8	44	0.943	0.944	9	36	0.824	0.873	21	191	0.766	0.778	5	45	0.76	0.793	3	23	0.94	0.944	5	38	0.473	0.64	8	51	0.673	0.602	5	57	0.907	0.883	15	218	0.863	0.84	4	37	0.826	0.826	6	78	0.838
1986	1.028	1.001	7	30	0.979	0.959	8	44	1.076	1.1	9	36	1.003	1.056	21	192	0.876	0.895	5	45	0.874	0.922	3	25	1.1	1.209	5	38	0.375	0.366	8	51	1.112	1.119	5	57	1.034	1.117	15	218	1.072	1.105	4	37	1.085	1.089	6	78	1.061
1985	1.059	1.035	7	30	1.067	0.998	8	44	1.083	1.021	9	36	0.954	0.901	21	192	0.909	0.774	5	45	0.845	0.874	3	25	1.007	0.997	5	38	0.787	0.786	8	53	1.055	1.168	5	57	0.811	0.863	15	218	0.948	1.012	4	37	0.931	0.956	6	78	1.003
1984	1.001	0.859	7	30	1.099	0.983	8	44	1.104	1.007	9	36	1.055	0.991	21	192	1.078	0.901	5	45	0.931	0.899	3	25	0.979	0.969	5	38	1.035	0.798	8	53	0.945	0.996	5	57	0.938	0.901	15	218	0.882	0.821	4	37	0.891	0.857	6	78	0.876
1983	1.261	1.249	7	30	1.267	1.348	8	44	1.211	1.211	9	36	1.223	1.288	21	194	1.26	1.258	5	46	1.091	1.105	3	25	1.254	1.217	5	38	1.721	1.626	8	53	1.027	0.969	5	57	1.104	1.113	15	218	1.132	1.071	4	37	1.062	1.011	6	78	1.182
1982	1.02	1.013	7	30	0.954	0.994	8	44	0.968	1.012	9	36	1.009	0.987	21	194	1.122	1.178	5	46	1.028	1.071	3	25	1.115	1.123	5	38	1.532	1.58	8	53	1.296	1.334	5	57	1.15	1.15	15	218	1.125	1.145	4	37	1.173	1.149	6	78	1.358
1981	0.992	1.087	7	30	0.936	1.025	8	44	0.991	1.04	9	36	1.002	1.021	21	194	0.946	0.895	5	46	0.923	0.864	3	25	0.909	0.827	5	38	0.95	0.867	8	53	1.084	1.158	5	57	1.005	0.96	15	218	0.992	0.966	4	37	1.014	0.968	6	78	1.039
1980	0.879	0.941	7	30	0.885	0.949	8	44	0.921	1.016	9	36	1.017	1.049	21	194	1.139	1.222	5	47	1.088	1.12	3	25	1.262	1.178	5	38	1.192	1.274	8	53	0.988	0.954	5	58	1.124	1.119	15	218	1.061	1.061	4	37	1.022	1.031	6	78	1.024
1979	0.871	0.911	7	30	0.938	0.996	8	44	0.936	0.952	9	36	0.95	1.014	21	195	0.972	0.964	5	47	1.05	0.979	3	25	0.827	0.827	5	38	0.96	0.979	8	53	1.152	1.16	5	58	0.993	0.974	15	218	0.966	0.921	4	37	0.887	0.853	6	78	0.928
1978	0.951	0.965	7	30	0.991	0.973	8	44	1.006	0.981	9	36	1.057	1.09	21	195	1.013	1.157	5	47	1.184	1.24	3	25	1.067	1.068	5	38	0.905	1.065	8	53	1.143	1.23	5	59	0.997	1.12	15	218	1.01	1.056	4	37	1.022	1.069	6	78	1.066
1977	0.986	0.905	7	30	0.971	0.926	8	44	1.014	0.958	9	36	0.864	0.753	21	195	0.818	0.724	5	47	1.036	0.991	3	25	0.851	0.846	5	38	0.542	0.607	8	53	0.982	0.978	5	59	0.777	0.78	15	218	0.873	0.874	4	37	0.872	0.891	6	78	0.962
1976	1.144	1.173	7	30	1.14	1.257	8	44	1.141	1.125	9	36	1.191	1.214	21	195	1.076	1.132	5	48	1.077	0.965	3	25	0.891	0.918	5	38	0.686	0.531	8	53	0.895	0.899	5	59	0.975	1.003	15	218	1.031	1.055	4	37	0.922	0.949	6	78	1.094
1975	1.02	0.939	7	30	0.953	0.927	8	44	0.966	0.881	9	36	1.04	1.086	21	195	0.949	0.906	5	48	1.111	1.072	3	25	0.892	0.93	5	40	1.38	1.297	8	53	0.958	0.932	5	58	0.961	0.927	15	218	0.971	0.989	4	37	0.891	0.884	6	78	1.107
1974	1.291	1.252	7	30	1.145	1.139	8	44	1.114	1.039	9	36	1.106	1.189	21	196	1.104	1.192	5	48	1.222	1.319	3	25	0.936	0.954	5	40	1.353	1.408	8	53	0.927	0.977	5	58	1.153	1.157	15	218	0.953	1.018	4	37	1.087	1.139	6	78	1.033
1973	1.003	0.88	7	30	0.916	0.719	8	44	0.976	0.811	9	36	0.84	0.722	21	196	0.879	0.862	5	48	0.882	0.909	3	25	0.898	0.781	5	40	0.963	1.072	8	53	0.835	0.805	5	58	1.033	1.02	15	218	0.923	0.962	4	37	0.901	0.933	6	78	0.855
1972	1.183	1.058	7	30	1.193	1.128	8	44	1.132	0.984	9	36	1.136	1.099	21	196	1.045	0.983	5	48	0.913	0.902	3	25	1.011	0.997	5	40	0.697	0.68	8	53	0.989	1.009	5	58	1.091	1.118	15	218	0.984	1.042	4	37	0.969	0.99	6	78	0.939
1971	1.286	1.358	7	30	1.229	1.367	8	44	1.042	1.049	9	36	1.142	1.096	21	196	1.121	1.191	5	48	0.995	1.066	3	25	1.049	1.116	5	40	1.035	1.053	8	53	1.027	1.041	5	58	1.01	1.027	15	218	0.988	1.045	4	37	1.109	1.168	6	78	0.918
1970	1.073	1.15	7	30	0.809	0.883	8	44	0.875	0.933	9	36	0.991	0.927	21	196	0.96	0.963	5	48	0.747	0.797	3	25	0.946	0.94	5	40	0.932	0.904	8	53	0.931	0.921	5	58	1.006	0.951	15	218	0.913	0.878	4	37	0.995	0.911	6	78	0.929
1969	0.87	0.898	7	30	0.83	0.854	8	44	0.776	0.844	9	36	1.047	1.045	21	196	0.994	1.075	5	48	0.933	0.962	3	25	1.031	1.161	5	40	1.068	1.166	8	53	0.991	0.989	5	58	1.135	1.13	15	218	1.086	1.089	4	37	1.201	1.203	6	78	1.071
1968	1.035	1.014	7	30	0.883	0.934	8	44	0.821	0.911	9	36	0.913	0.978	21	196	0.929	0.953	5	48	0.846	0.836	3	25	0.928	1.02	5	40	0.784	0.674	8	53	1.005	1.016	5	58	1.033	1.044	15	218	1.058	1.045	4	37	1.013	0.982	6	78	1.008
1967	0.858	1.025	7	30	0.89	0.944	8	44	0.84	0.956	9	36	0.888	0.967	21	195	0.907	0.89	5	49	1.096	1.176	3	25	0.839	0.843	5	40	1.221	1.312	8	54	0.957	0.996	5	58	0.898	0.91	15	218	1.031	1.046	4	37	0.985	0.994	6	78	0.918
1966	0.653	0.752	7	30	0.829	0.843	8	44	0.756	0.889	9	36	0.766	0.806	21	195	1.005	0.965	5	49	0.951	0.774	3	25	1.002	0.877	5	40	0.926	0.829	8	54	0.928	0.929	5	58	0.945	0.986	15	218	0.993	1.002	4	37	0.869	0.857	6	78	0.94
1965	0.958	0.936	7	30	1.011	1.111	8	44	0.886	0.99	9	36	0.922	0.994	21	195	1.057	1.052	5	49	1.21	1.213	3	25	1.2	1.143	5	40	1.172	1.2	8	54	1.025	0.999	5	58	0.928	0.922	15	218	1.001	0.995	4	37	1.012	1.001	6	78	0.965
1964	0.949	0.99	7	30	0.822	0.783	8	44	0.782	0.846	9	36	0.864	0.781	21	195	1.055	1.027	5	49	1.068	1.01	3	25	1.169	1.152	5	40	0.908	0.88	8	54	1.148	1.206	5	58	1.027	1	15	218	1.068	1.031	4	37	1.065	1.069	6	78	0.985
1963	0.943	0.906	7	30	1	0.859	8	45	1	0.921	9	36	1.081	1.006	21	195	1.13	1.239	5	49	1.035	1.028	3	25	1.117	1.126	5	40	1.079	1.137	8	54	0.996	1.002	5	58	1.073	1.073	15	218	1.093	1.041	4	37	1.088	1.069	6	78	1.021
1962	0.979	1.055	7	30	1.081	0.957	8	45	1.009	0.895	9	36	1.044	0.936	21	195	0.931	0.966	5	49	1.049	1.034	3	25	0.964	0.993	5	40	0.924	0.994	8	54	1.08	1.056	5	58	0.968	0.999	15	219	1.116	1.137	4	37	1.071	1.108	6	78	1.115
1961	0.943	1.152	7	30	1.073	1.188	8	45	1.096	0.988	9	36	1.072	1.118	21	195	0.971	1.073	5	49	1.127	1.196	3	25	0.963	1.026	5	41	0.851	0.882	8	54	1.106	1.058	5	58	0.819	0.823	15	219	0.873	0.921	4	37	0.851	0.872	6	78	0.895
1960	0.6	0.843	7	30	0.889	1.057	8	44	1.103	1.098	9	36	1.029	1.173	21	195	0.859	0.905	5	49	0.927	1.106	3	25	0.92	0.924	5	41	0.97	1.002	8	54	1.009	1.007	5	58	0.865	0.918	15	219	0.883	0.969	4	37	0.922	0.998	6	78	0.827
1959	0.451	0.494	7	31	0.571	0.518	8	39	0.934	0.965	9	35	0.676	0.647	21	195	0.804	0.739	5	49	0.681	0.675	3	25	0.844	0.767	5	41	0.814	0.737	8	54	0.973	0.941	5	58	0.845	0.8	15	219	0.806	0.758	4	36	0.852	0.871	6	78	0.893
1958	0.908	0.909	8	35	0.877	0.936	8	39	0.9	0.983	9	35	0.915	0.917	21	195	1.108	1.164	5	48	0.953	0.941	3	25	1.128	1.169	5	41	1.198	1.215	8	55	0.969	0.996	5	58	1.14	1.198	15	219	1.085	1.087	4	36	1.053	1.086	6	78	1.125
1957	0.989	0.997	8	38	0.834	0.889	8	39	0.87	0.834	9	35	0.975	0.928	21	195	0.99	1.049	5	49	0.91	0.907	3	26	0.879	0.79	5	41	1.048	1.018	8	55	0.899	0.877	5	58	1.007	1.031	15	219	0.993	0.971	4	36	0.986	0.997	6	78	0.886
1956	1.025	1.117	8	42	0.989	1.137	8	40	0.904	0.978	9	35	1.045	1.056	21	195	0.971	0.935	5	49	1.002	1.049	3	26	1.006	0.907	5	41	1.117	1.144	8	55	1.018	1.051	5	58	1.027	1.037	15	219	1.044	0.965	4	36	1.027	1.029	6	78	0.908
1955	0.83	0.847	8	42	0.653	0.826	8	40	0.872	0.996	10	38	0.956	0.953	21	194	1.05	1.082	5	49	0.871	0.886	3	26	1.053	1.009	5	41	0.936	0.935	8	55	1.016	1.002	5	58	1.012	0.996	15	218	1.059	0.993	4	36	1.015	0.978	6	78	1.076
1954	0.941	0.999	8	44	0.815	0.839	8	40	0.783	0.838	10	40	0.927	0.887	21	192	1.05	1.073	5	49	0.89	0.907	3	26	1.086	1.043	5	41	1.016	1.018	8	55	1.104	1.118	5	56	1.118	1.14	15	216	1.066	1.01	4	36	1.095	1.066	6	78	1.134
1953	0.873	0.907	8	44	0.924	0.921	8	40	0.873	1.073	11	51	1.031	1.09	21	191	1.011	1.089	5	49	1.038	0.975	3	26	0.89	0.922	5	41	1.082	1.063	8	55	1.07	1.097	5	56	1.042	1.04	15	216	1.007	0.907	4	36	1.017	0.969	6	78	0.869
1952	0.89	1.026	8	47	0.992	1.174	8	44	0.959	1.086	11	61	0.942	1.04	21	189	0.838	0.943	5	49	1.069	1.164	3	26	1.028	1.092	5	41	1.14	1.156	8	55	1.037	1.038	5	56	1.07	1.061	15	216	1.035	0.921	4	36	1.076	1.051	6	78	0.839
1951	0.737	0.78	8	48	0.838	0.986	8	44	0.818	0.948	11	63	0.829	0.901	21	188	0.805	0.762	5	49	0.832	0.878	3	26	0.845	0.853	5	41	0.886	0.904	8	55	1.033	1.002	5	56	1.059	1.097	15	215	1.059	1.004	4	36	1.125	1.054	6	78	1.189
1950	0.959	0.934	8	49	1	1.133	8	46	0.988	1.109	12	71	0.94	0.983	21	187	0.915	0.998	5	50	0.895	0.993	3	26	0.846	0.948	5	41	0.866	0.939	8	55	1	1.038	5	56	0.961	1.016	15	214	0.991	0.997	4	35	1.022	1.038	6	78	1.025
1949	1.024	0.937	8	50	0.866	0.826	8	46	0.986	1.018	12	73	0.963	0.935	21	185	0.861	0.774	5	50	0.847	0.778	3	26	0.832	0.91	5	41	0.736	0.775	8	55	0.794	0.763	5	56	0.834	0.847	15	213	0.789	0.806	4	35	0.855	0.858	6	78	0.74
1948	1.218	1.104	8	50	1.092	1.067	8	46	1.007	1.04	12	75	1.08	1.068	21	186	1.162	1.112	5	50	1.04	1.033	3	26	0.971	1.105	5	41	0.825	0.895	8	55	0.937	0.959	5	56	0.929	0.944	15	210	0.877	0.935	4	35	0.902	0.944	6	78	0.847
1947	1.293	1.178	8	50	1.341	1.357	8	46	1.098	1.09	12	74	1.167	1.208	21	184	1.072	1.049	5	50	1.05	0.958	3	26	1.015	1.079	5	41	0.845	0.83	8	55	0.844	0.804	5	56	0.957	0.946	15	206	0.839	0.866	4	35	0.874	0.924	6	78	1.096
1946	1.297	1.223	8	50	1.212	1.206	8	45	1.17	1.114	13	76	1.091	1.157	21	180	1.066	1.075	5	50	1.132	1.11	3	26	1.052	1.172	5	41	1.016	0.919	8	55	1.029	1.069	5	56	0.998	1.025	15	205	0.89	0.959	4	35	0.896	0.949	6	78	1.065
1945	1.128	0.987	8	50	1.175	1.098	8	45	1.134	1.013	13	76	1.023	1.03	21	178	1.017	0.909	5	50	1.116	1.057	3	26	1.026	1.037	5	41	1.297	1.233	8	55	0.992	1.001	5	56	0.88	0.898	15	204	0.898	0.956	4	37	0.931	0.991	6	78	0.997
1944	1.291	1.158	8	50	1.309	1.182	8	44	1.231	1.028	13	76	1.079	1.117	20	178	1.029	0.997	5	50	1.172	1.109	3	26	1.142	1.124	5	39	1.255	1.228	8	55	1.09	1.107	5	56	0.868	0.871	15	202	1.016	1.055	4	37	0.995	1.028	6	78	1.009
1943	1.347	1.285	8	50	1.232	1.073	8	44	1.324	1.164	13	76	1.117	1.08	20	178	1.083	1.029	5	50	1.249	1.142	3	26	1.202	1.167	5	39	1.133	1.098	8	53	1.105	1.162	5	56	1.009	0.995	15	200	1.014	1.064	4	37	1.096	1.13	6	78	1.199
1942	1.199	1.184	8	50	1.233	1.146	8	44	1.188	1.195	13	75	1.147	1.072	20	175	0.985	1.124	5	49	1.21	1.197	3	26	1.188	1.09	5	38	1.14	1.082	8	53	1.073	0.991	5	56	1.101	1.074	15	199	1.043	1.083	4	37	1.08	1.078	6	78	1.195
1941	1.074	1.144	8	50	1.103	1.219	8	44	1.027	1.069	13	75	1.174	1.164	20	173	1.057	1.104	5	49	1.096	1.088	3	26	1.322	1.161	5	37	1.232	1.241	8	53	1.056	1.11	5	56	1.092	1.104	15	197	1.043	1.099	4	37	1.097	1.123	6	78	1.141
1940	0.883	1.004	8	50	0.887	0.943	8	44	0.709	0.808	13	75	1.13	1.108	20	173	0.711	0.557	5	48	1.03	1.063	3	26	1.037	0.941	5	37	1.004	1.038	8	54	0.942	0.92	5	56	1.021	1.019	15	195	1.027	1.075	4	37	1.01	0.992	6	78	0.881
1939	0.761	0.924	8	50	0.805	0.891	7	43	0.942	1.085	13	75	1.116	1.143	20	172	1.061	1.062	5	47	0.955	0.991	3	26	1.042	1.068	5	36	0.93	0.834	8	53	1.028	1.004	5	55	1.05	1.036	14	190	1.117	1.111	4	37	1.088	1.065	6	78	0.917
1938	0.691	0.787	8	50	0.788	0.872	7	43	0.723	0.719	13	75	0.911	0.858	20	170	0.939	0.976	5	47	0.972	0.97	3	25	0.983	0.94	5	35	1.235	1.261	8	53	0.986	1.021	5	56	1.145	1.172	13	187	1.105	1.161	4	37	1.073	1.115	6	78	0.917
1937	0.79	0.74	8	50	0.83	0.888	7	43	1.001	0.904	14	77	0.959	0.968	20	169	0.994	0.864	5	47	0.944	0.98	3	25	0.751	0.778	5	35	1.045	1.1	8	53	0.932	0.906	5	56	1.035	1	13	187	0.995	0.98	4	37	0.923	0.864	6	78	0.911
1936	1.09	1.234	8	50	0.955	1.013	7	43	1.153	1.139	14	79	1.061	1.151	20	168	1.109	1.141	5	47	0.996	1.095	3	25	0.945	0.985	5	35	0.833	0.898	8	53	1.006	1.04	5	56	1.158	1.184	13	186	1.099	1.141	4	37	1.107	1.066	6	77	1.063
1935	0.762	0.88	8	49	0.809	0.64	8	45	0.997	0.979	14	79	0.764	0.761	20	159	0.989	0.952	5	46	0.856	0.886	3	24	0.871	0.915	5	35	0.835	0.902	8	49	0.977	0.956	5	55	0.983	1.003	13	183	0.975	0.947	4	37	0.981	0.972	6	77	0.971
1934	0.822	0.861	8	49	1.125	1.055	8	45	0.952	0.921	14	79	0.898	0.909	20	153	1.048	1.084	5	46	0.918	0.951	3	24	0.886	0.901	5	35	0.697	0.802	8	49	1.01	1.024	5	55	0.916	0.908	13	183	1.175	1.153	4	37	0.955	0.944	6	77	1.009
1933	0.882	0.788	8	48	1.079	1.035	8	45	0.975	0.867	14	79	0.956	0.982	19	151	1.018	0.967	5	46	0.934	0.888	3	25	0.9	0.901	5	35	0.738	0.749	8	49	1.04	1.023	5	55	0.932	0.999	13	182	1.034	0.999	4	37	0.902	0.901	6	77	0.96
1932	1.143	1.197	8	48	1.05	1.095	8	44	1.087	1.03	14	79	0.948	0.997	19	144	1.098	1.058	5	46	1.088	1.179	3	25	1.069	1.07	5	35	0.789	0.893	8	48	1.004	1.038	5	55	0.806	0.84	13	180	0.966	0.951	4	37	0.907	0.925	6	76	0.848
1931	1.041	1.062	8	49	0.821	0.925	8	44	1.026	1.006	14	79	0.882	0.743	19	135	1.125	1.132	5	46	0.899	0.934	3	25	0.996	0.92	5	35	0.586	0.545	8	48	1.006	0.983	5	53	0.953	0.963	13	180	0.999	0.974	4	37	0.991	1.02	6	76	0.878
1930	0.846	0.812	8	49	0.704	0.881	8	44	0.987	0.991	14	79	1.062	1.037	19	129	1.158	1.143	5	46	0.954	0.89	3	25	1.004	0.944	5	35	0.974	0.861	8	49	1.087	1.11	5	53	1.013	1.02	13	180	1.071	1.03	4	37	0.981	0.994	6	76	1.173
1929	1.07	1.187	8	49	0.818	0.978	8	44	0.906	0.95	14	78	1.053	0.995	19	127	1.098	1.093	5	46	1.041	1.083	3	25	1.016	0.98	5	35	1.236	1.116	8	49	1.054	1	5	53	0.983	0.941	13	178	1.007	1.013	4	37	0.975	0.988	6	76	1.051
1928	0.785	0.857	8	49	0.593	0.559	8	44	0.829	0.86	14	76	0.89	0.943	19	125	1.076	1.131	5	46	0.957	0.993	3	25	1.074	1.046	5	35	1.253	1.215	8	49	1.065	1.087	5	53	1.079	1.111	12	177	0.961	0.945	4	37	0.968	0.99	6	76	1.121
1927	0.863	0.863	8	49	0.901	1	8	51	0.915	0.982	14	76	0.968	1.097	19	124	0.973	1.041	5	46	1.07	1.14	3	25	1.032	0.942	5	33	1.042	1.029	8	49	0.859	0.849	5	53	0.903	0.855	12	174	0.826	0.837	4	37	0.914	0.909	6	76	0.951
1926	1.015	0.896	8	50	0.976	0.926	8	51	0.807	0.874	14	76	0.628	0.626	19	118	0.937	0.942	5	46	0.809	0.812	3	25	0.734	0.765	5	33	0.895	0.862	8	49	0.943	0.878	5	53	0.991	0.954	12	174	0.978	0.911	4	37	1.026	0.994	6	76	1.089
1925	1.298	1.329	8	51	1.172	1.196	8	51	1.018	1.045	14	76	1.094	1.242	19	119	0.967	1.17	5	46	0.944	1.149	3	25	1.003	0.993	5	33	1.029	1.154	8	49	1.057	1.116	5	53	1.025	1.12	12	172	1.068	1.129	4	37	1.104	1.173	6	76	1.176
1924	0.877	0.703	8	51	0.969	0.75	8	51	0.845	0.819	14	76	0.688	0.546	19	116	0.598	0.521	5	43	0.621	0.596	3	25	0.758	0.69	5	33	0.737	0.677	8	49	0.798	0.746	5	53	0.695	0.68	11	169	0.763	0.716	4	37	0.902	0.868	6	75	0.929
1923	1.336	1.548	8	52	1.423	1.413	8	55	1.134	1.195	14	79	1.157	1.172	19	118	0.922	1.128	5	43	1.001	1.014	3	25	1.017	1.079	5	33	1.124	1.142	8	50	1.074	1.147	5	53	0.979	1.026	11	170	1.092	1.122	4	38	1.101	1.204	6	75	1.143
1922	0.756	0.762	8	52	1.064	0.999	8	55	0.922	1.029	14	79	1.008	0.919	19	118	0.828	0.741	5	43	0.981	0.96	3	25	0.841	0.878	5	33	0.999	0.973	8	50	0.878	0.806	5	53	0.923	0.887	11	170	0.909	0.874	4	38	0.899	0.882	6	75	0.915
1921	0.841	0.953	8	52	1.067	0.994	8	55	0.875	0.927	14	79	1.092	1.016	19	118	0.886	0.867	5	43	1.022	1.052	3	25	0.928	1.056	5	33	1.053	1.08	8	50	1.154	1.241	5	53	1.12	1.163	11	171	1.102	1.093	4	38	1.146	1.193	6	75	1.096
1920	0.889	0.933	8	52	1.066	1.256	8	55	0.995	1.124	14	80	1.16	1.243	19	116	1.094	1.106	5	43	0.956	1.094	3	25	0.922	0.988	5	34	0.993	1.005	8	50	0.902	0.933	5	53	1.007	0.997	11	171	1.004	1.035	4	38	0.981	1.027	6	75	0.912
1919	0.882	1.034	8	52	0.833	0.974	8	53	0.945	1.093	14	80	0.866	0.888	19	116	0.962	1.121	5	43	0.853	0.913	3	25	1.079	1.24	5	34	0.839	0.882	8	50	0.93	0.927	5	53	1.069	1.076	11	171	0.904	0.949	4	38	0.922	0.931	6	75	0.955
1918	0.68	0.688	8	52	0.734	0.79	8	53	0.883	0.93	14	80	0.934	0.928	19	115	0.703	0.621	5	41	0.814	0.692	3	26	0.827	0.875	5	34	0.883	0.822	8	50	1.044	0.981	5	53	0.971	0.988	11	169	0.876	0.927	4	38	0.934	0.959	6	75	0.902
1917	0.945	0.879	8	52	0.927	0.88	8	53	1.058	1.033	14	81	0.982	1.025	19	115	1.072	1.157	5	41	1.091	1.143	3	27	1.025	1.017	5	34	1.177	1.171	8	48	0.96	0.937	5	53	0.987	0.95	11	169	0.959	0.943	4	38	0.937	0.921	6	75	0.81
1916	1.144	0.909	8	52	1.054	0.961	8	53	1.157	1.045	14	81	0.958	0.974	19	115	0.921	0.897	5	41	1.026	0.829	3	27	1.059	0.964	5	34	1.077	1.023	8	48	1.008	1.002	5	54	1.082	1.129	11	169	1.014	1.046	4	38	1.111	1.113	6	75	1.026
1915	1.38	1.328	8	52	1.205	1.203	8	53	1.294	1.198	14	82	1.058	1.069	19	117	1.128	1.245	5	41	1.288	1.199	3	27	1.153	1.086	5	34	1.261	1.347	8	48	0.892	0.952	5	54	0.99	1.04	11	169	0.982	1.024	4	38	1.052	1.008	6	75	0.925
1914	1.084	0.955	8	52	1.022	0.966	8	53	1.06	0.948	14	81	1.015	0.955	19	116	0.79	0.802	5	41	1.185	1.018	3	27	1.123	1.041	4	32	0.84	0.934	8	48	0.82	0.756	5	54	0.953	0.945	11	169	0.938	0.907	4	38	1.123	1.101	6	75	0.997
1913	1.275	1.262	8	52	1.15	1.255	8	54	1.194	1.092	14	81	1.052	1.018	19	115	1.089	1.145	5	41	1.295	1.192	3	27	1.273	1.179	4	33	0.771	0.753	8	46	1.037	1.026	5	55	1.029	1.042	11	169	1.157	1.202	4	38	1.158	1.136	6	75	1.11
1912	1.107	1.16	8	52	0.922	0.989	8	55	1.085	1.039	14	81	1.061	1.129	19	114	0.943	1.018	5	41	1.06	1.029	3	27	1.058	1.185	4	33	1.016	0.967	8	46	1.032	0.99	5	55	1.056	1.033	11	169	0.959	0.958	4	38	0.961	0.956	6	75	0.941
1911	0.957	0.986	8	52	0.889	0.956	8	55	1.074	1.063	14	81	1.049	1.163	19	122	0.817	0.87	5	41	0.976	1.092	3	27	0.952	1.095	4	33	1.21	1.254	8	46	0.945	0.94	5	55	1.044	1.036	11	168	0.986	1.044	4	38	0.954	0.945	6	74	1.006
1910	0.871	0.871	8	52	0.955	0.959	8	55	0.931	0.898	14	81	0.835	0.83	19	122	0.895	0.911	5	41	0.734	0.736	3	27	0.569	0.559	4	33	0.933	0.87	8	46	0.845	0.859	5	55	0.835	0.905	11	168	0.868	0.952	4	38	0.768	0.771	6	74	0.895
1909	0.951	0.963	8	52	1.054	1.014	8	55	0.937	1.012	13	80	0.963	0.873	20	128	0.909	0.944	5	41	1.01	0.946	3	27	0.972	0.959	4	33	1.144	1.149	8	46	0.922	0.917	5	55	0.807	0.807	11	167	0.842	0.867	4	38	0.908	0.927	6	74	0.867
1908	0.99	0.95	8	52	1.055	0.979	8	55	0.895	1.01	13	80	1.114	1.108	20	127	1.085	1.038	5	41	1.105	1.066	3	27	1.123	1.05	4	33	1.018	0.971	8	45	1.075	1.039	5	55	1.025	0.967	11	168	1.049	1.017	4	38	0.975	0.952	6	74	1.029
1907	1.099	1.109	8	52	1.093	1.093	8	54	0.807	0.947	13	80	1.021	1.017	20	125	1.104	1.015	5	41	1.082	1.161	3	25	1.17	1.203	4	33	1.165	1.097	8	45	1.104	1.267	5	55	1.183	1.179	11	168	1.187	1.179	4	38	1.02	1.006	6	74	1.149
1906	1.014	1.146	8	52	1.02	1	8	55	0.766	0.859	13	80	0.94	0.939	19	126	1.286	1.31	5	39	0.983	1.094	3	25	0.977	0.951	4	33	1.261	1.216	8	45	0.926	0.89	5	55	0.984	0.984	10	165	1.053	1.022	4	38	0.982	0.973	6	74	0.98
1905	0.777	0.836	8	52	1.093	1.126	8	55	0.971	1.07	13	81	1.048	1.151	19	127	1.117	1.203	5	37	0.771	0.924	3	25	1.08	1.15	4	33	1.195	1.191	8	45	1.186	1.192	5	55	0.993	0.997	10	165	1.047	1.047	4	38	1.005	0.998	6	74	0.933
1904	0.907	0.967	8	52	0.948	1.019	8	53	0.988	1.051	13	81	0.813	0.769	19	129	0.969	1.134	5	37	0.616	0.726	3	25	0.78	0.757	4	33	1.075	1.084	8	45	1.101	1.085	5	55	0.987	0.977	10	165	0.984	0.972	4	36	0.993	0.977	6	74	1.101
1903	0.797	0.674	8	51	0.933	0.878	8	54	0.956	0.924	13	81	0.965	0.918	19	130	0.92	0.799	5	35	0.599	0.611	3	25	1.039	1.031	4	33	1.002	1.031	8	45	1.046	1.043	5	55	0.973	1.022	10	166	0.978	1.028	4	36	0.992	1.061	6	74	0.99
1902	1.243	1.317	8	50	1.006	1.071	8	54	1.184	1.179	13	81	1.063	1.054	19	131	1.275	1.225	5	35	0.922	0.92	3	25	1.099	1.092	4	33	0.886	0.999	8	45	0.901	1.014	5	55	0.878	0.88	10	165	0.844	0.807	4	36	0.873	0.825	6	74	0.919
1901	0.899	0.88	8	50	0.836	0.838	8	54	1.1	1.127	13	81	0.979	1	19	132	1.088	1.143	5	35	0.992	0.898	3	25	1.04	1.081	4	33	0.799	0.875	8	45	0.902	0.841	5	55	1.142	1.085	10	166	1.114	1.093	4	36	1.192	1.184	6	75	1.034
1900	1.06	1.097	8	50	0.925	0.984	8	55	1.034	1.102	13	81	0.986	1.055	19	132	0.834	0.953	5	35	1.094	1.002	3	25	1.039	1.099	4	32	0.704	0.716	8	45	1.133	1.141	5	55	1.211	1.181	10	165	1.059	1.049	4	36	1.085	1.153	6	75	1.163
1899	0.98	1.041	8	48	0.914	1.041	8	55	0.973	1.046	13	81	0.901	0.962	19	131	0.887	0.932	5	35	1.241	1.25	3	25	0.948	0.932	4	32	0.754	0.831	8	45	1.072	1.082	5	55	1.011	1.061	9	164	1.002	1.023	4	36	0.92	0.949	6	75	0.903
1898	0.859	0.977	8	48	0.783	0.899	8	55	1.027	1.064	13	81	0.948	1.049	19	132	0.866	0.882	5	34	1.047	1.1	3	25	1.061	1.071	4	32	0.76	0.708	8	45	0.912	0.932	5	55	0.794	0.834	9	164	0.913	0.95	4	36	0.92	0.947	6	75	0.962
1897	0.77	0.702	8	48	0.832	0.831	8	55	0.974	0.961	13	81	0.937	0.978	19	131	0.852	0.761	5	33	1.095	1.173	3	25	1.003	1	4	32	1.071	1.018	8	45	0.976	0.948	5	55	0.846	0.874	9	164	0.944	0.974	4	36	0.97	1.028	6	75	0.965
1896	1.1	1.056	8	48	1.024	1.102	8	54	1.084	0.978	13	81	1.1	1.139	19	131	1.16	1.154	5	33	1.011	1.065	3	25	0.976	0.953	4	32	1.233	1.231	8	45	0.878	0.971	5	52	0.951	0.984	9	163	0.938	0.962	4	36	0.917	0.963	6	75	0.838
1895	1.151	0.963	8	48	0.88	0.786	8	54	1.114	0.95	13	81	1.092	0.99	19	128	0.971	0.814	5	33	0.895	0.866	3	23	0.944	0.824	4	32	1.078	1.026	8	43	0.788	0.752	5	52	0.929	0.924	9	162	0.974	0.955	4	36	1.015	1.006	6	75	0.981
1894	1.376	1.337	8	48	1.27	1.232	8	54	1.221	1.091	13	81	1.266	1.155	19	128	1.255	1.242	5	33	1.05	1.05	3	23	1.229	1.193	4	32	1.175	1.191	8	43	1.089	1.064	5	52	1.024	1.047	9	161	1.084	1.138	4	36	1.091	1.107	6	75	1.043
1893	1.187	1.198	8	48	1.049	1.055	8	53	1.146	1.013	13	81	1.271	1.217	19	128	1.3	1.287	5	33	0.991	1.088	3	23	0.992	0.967	4	32	0.977	1.045	8	42	1.079	1.061	5	52	0.949	0.984	9	160	0.976	1	4	36	1.016	1.089	6	75	1.032
1892	0.99	0.957	8	48	0.975	0.907	8	53	0.978	0.822	13	81	1.086	0.993	19	125	1.157	1.152	5	33	0.815	0.842	3	23	0.919	0.887	4	32	0.842	0.819	8	42	0.806	0.8	5	52	0.984	0.983	9	159	0.981	0.991	4	35	0.912	0.859	6	75	0.935
1891	1.163	1.389	8	46	1.189	1.208	7	51	1.15	1.144	13	80	1.09	1.155	19	125	1.084	1.121	5	33	0.877	0.922	3	23	1.049	1.107	4	32	1.07	1.039	8	42	0.926	0.921	5	52	1.091	1.046	9	159	1.056	1.053	4	34	1.15	1.133	6	75	0.98
1890	0.674	0.784	8	39	0.887	0.833	7	51	0.915	1.028	13	77	0.856	0.935	19	126	0.994	1.119	5	33	0.763	0.814	3	23	0.912	0.938	4	32	1.154	1.157	8	42	1.07	1.125	5	55	1.043	1.093	8	158	1.003	1.016	4	33	1.111	1.157	6	75	1.039
1889	0.731	0.845	7	32	1.001	1.021	7	51	0.544	0.715	13	73	0.717	0.671	19	126	0.854	0.81	5	32	0.864	0.916	3	23	0.884	0.947	4	32	1.036	1.078	8	42	1.063	1.075	5	55	0.955	0.957	8	156	0.975	0.97	4	33	0.953	0.904	6	75	0.96
1888	0.773	0.978	7	32	1.069	1.228	7	51	0.823	0.945	13	72	1.031	1.078	19	127	0.762	0.804	5	31	0.908	0.94	3	23	0.878	0.986	4	32	0.877	0.915	8	41	1.175	1.133	5	55	1.021	1.054	8	154	1.038	1.072	4	33	1.1	1.098	6	75	1.082
1887	0.72	0.743	7	32	0.719	0.7	7	51	0.698	0.709	13	71	0.818	0.769	19	127	0.783	0.981	5	31	0.91	0.906	3	23	0.882	0.976	4	32	0.878	0.857	8	41	1.078	1.14	5	55	0.927	1.017	8	154	0.964	1.044	4	33	0.936	1	6	75	1.015
1886	0.956	0.909	7	32	0.858	0.827	7	51	0.99	1.003	13	71	0.943	0.926	19	126	0.517	0.457	5	30	1.018	0.885	3	23	0.778	0.759	4	32	1.012	0.994	8	41	0.808	0.82	5	53	0.918	0.871	8	153	0.876	0.824	4	33	0.809	0.779	6	75	0.988
1885	1.037	1.044	7	32	0.954	0.985	7	51	0.999	1.109	13	71	0.935	0.983	19	126	0.919	0.823	5	30	1.137	1.09	3	23	1.187	1.292	4	32	1.056	1.019	8	41	1.082	1.095	5	53	1.278	1.206	8	151	1.184	1.109	4	33	1.095	1.051	6	75	1.112
1884	1.087	1.194	7	32	1.039	1.233	7	52	0.877	1.08	13	71	0.959	1.068	19	126	1.162	1.272	5	30	1.224	1.21	3	23	1.148	1.239	4	32	1.241	1.282	8	39	1.117	1.155	5	53	1.283	1.315	8	149	1.225	1.246	4	33	1.154	1.226	6	75	1.04
1883	0.651	0.712	7	33	0.854	0.845	7	51	0.687	0.808	13	68	0.792	0.781	18	122	0.939	0.697	5	31	1.12	1.102	3	23	1.048	1.004	4	32	0.962	0.947	8	37	0.975	0.986	5	53	0.999	1.022	8	148	0.956	0.981	4	32	0.768	0.791	6	75	0.898
1882	0.943	0.958	7	36	0.867	0.894	7	52	0.917	1.079	13	70	1.047	1.059	18	121	1.284	1.357	5	31	1.103	1.12	3	23	1.161	1.048	4	32	1.179	1.188	8	37	1.012	1.044	5	53	0.958	0.923	8	148	0.939	0.956	4	32	0.95	0.913	6	75	0.912
1881	0.919	1.049	7	39	0.967	0.999	7	52	0.921	0.955	13	70	1.004	1.008	18	119	0.996	0.935	5	31	0.954	0.971	3	23	1.266	1.197	4	32	1.041	1.081	8	37	1.08	1.079	5	53	1.072	1.095	8	146	0.963	1.04	4	32	1.139	1.184	6	73	1.175
1880	0.862	0.875	7	44	0.993	0.954	7	53	1.051	0.967	13	72	1.052	1.055	18	117	1.056	1.069	5	31	0.923	0.979	3	23	1.085	1.053	4	32	0.934	1	8	37	1.027	1.048	5	53	0.919	0.929	8	146	0.85	0.891	4	32	0.937	0.969	6	73	0.893
1879	1.008	0.935	7	45	1.111	1.178	7	53	1.328	1.143	13	72	1.056	1.09	18	118	1.039	1.009	5	31	0.941	0.92	3	23	1.031	1.015	4	32	0.784	0.744	8	37	0.917	0.918	5	53	0.918	0.904	8	145	0.925	0.893	4	33	0.958	0.928	6	73	0.836
1878	1.183	1.027	7	45	1.073	1.11	7	54	1.243	1.145	13	72	1.081	1.151	18	119	1.028	1.075	5	31	1.004	1.1	3	23	1.138	1.24	4	32	1.097	1.251	8	37	0.944	0.959	5	53	0.965	0.993	8	144	1.104	1.063	4	33	1.134	1.189	6	73	1.074
1877	1.095	1.107	7	45	1.045	1.087	7	54	1.148	1.114	13	72	1.012	1.109	18	118	1	1.025	5	31	0.756	0.729	3	23	0.797	0.861	4	32	0.616	0.533	8	37	0.99	0.973	5	53	0.906	0.883	8	142	1.061	1.033	4	33	0.957	0.992	6	73	1.07
1876	1.084	1.09	7	45	1.045	1.021	7	54	1.015	0.952	13	72	1.027	1.072	18	118	1.011	0.908	5	31	0.942	0.94	3	23	0.81	0.871	4	32	1.18	1.196	8	37	0.998	1.048	5	53	0.999	0.996	8	142	1.058	1.036	4	33	1.025	1.053	6	73	1.076
1875	1.017	0.971	7	45	0.999	0.902	7	54	1.029	0.898	13	72	1.098	1.051	18	118	1.149	1.156	5	31	0.883	0.916	3	23	0.786	0.966	4	32	0.965	0.983	8	37	0.886	0.946	5	53	0.958	0.983	8	140	1.063	1.029	4	33	1.023	1.062	6	73	1.106
1874	1.083	1.021	7	47	1.167	1.114	7	54	1.115	0.947	13	71	1.212	1.074	18	116	1.164	1.125	5	31	0.989	1	3	23	0.778	0.683	4	32	0.889	0.876	8	37	0.924	0.9	5	53	0.892	0.877	8	138	0.987	0.959	4	33	0.936	0.958	6	73	1.033
1873	1.158	1.216	7	47	1.179	1.158	7	54	1.211	1.052	13	71	1.27	1.125	18	116	1.065	1.109	5	31	1.072	0.927	3	23	1.097	1.116	4	32	1.099	1.127	8	37	1.046	1.066	5	53	0.962	0.962	7	137	0.999	0.953	4	33	0.995	0.99	6	73	1.012
1872	0.919	0.927	7	46	1.004	1.005	7	54	1.136	1.1	13	70	1.293	1.095	18	114	1.169	1.201	5	31	1.178	1.098	3	23	1.029	0.923	4	32	0.965	1.025	8	37	0.995	1.005	5	53	0.959	0.989	7	137	0.956	0.956	4	33	1.055	1.106	6	73	1.008
1871	0.987	1.012	7	46	0.939	0.96	7	54	0.947	1.036	13	70	1.112	1.008	18	114	1.042	1.05	5	31	0.989	0.925	3	23	1.07	0.956	4	32	0.834	0.93	8	37	1.019	1.065	5	53	0.882	0.909	7	137	0.812	0.876	4	32	0.911	0.917	6	72	0.892
1870	0.982	1.106	7	46	0.994	1.077	7	54	0.744	1.135	13	68	0.994	0.957	18	114	1.049	1.077	5	31	1.101	0.976	3	23	0.975	0.822	4	32	0.771	0.505	8	37	0.943	0.936	5	53	0.931	0.982	7	136	0.916	0.929	4	32	0.961	0.957	6	72	0.976
1869	0.753	0.862	7	46	0.902	0.989	7	54	0.398	0.789	13	67	0.67	0.652	18	111	0.949	0.986	5	31	1.275	1.226	3	23	1.257	1.163	4	32	1.592	1.461	8	37	1.059	0.97	5	53	1.049	1.014	7	135	0.935	0.863	4	32	1.02	0.996	6	72	0.959
1868	0.781	0.735	7	46	0.77	0.795	7	55	0.514	0.765	13	67	0.697	0.828	18	111	0.935	1.155	5	31	1.23	1.187	3	23	1.009	1.069	4	32	1.391	1.453	8	37	1.049	1.122	5	53	1.181	1.214	7	134	1.087	1.039	4	32	1.151	1.106	6	72	0.858
1867	1.018	0.956	7	45	0.937	1.016	7	54	0.84	1.036	13	67	0.496	0.716	18	111	0.543	0.677	5	30	1.06	1.126	3	23	0.708	0.743	4	33	0.947	1.01	8	37	0.863	0.783	5	53	1.014	0.94	7	133	1.031	0.937	4	32	1.121	1.062	6	72	0.965
1866	1.047	1.095	7	46	0.995	1.115	7	54	0.84	0.983	13	70	0.722	0.887	18	110	0.537	0.882	5	30	1	1.1	3	23	0.881	0.976	4	33	0.866	0.97	8	36	1.064	1.131	5	53	1.157	1.182	7	133	1.189	1.276	4	32	1.135	1.195	6	72	1.066
1865	1.034	0.949	7	46	0.835	0.788	7	54	1.036	1.027	13	70	0.523	0.489	18	108	0.399	0.277	5	30	0.751	0.895	3	23	0.75	0.846	4	33	0.658	0.826	8	36	0.821	0.85	5	53	0.793	0.865	7	132	0.655	0.756	4	32	0.933	0.886	6	72	0.798
1864	1.116	0.981	7	46	1.04	0.991	7	54	1.212	1.103	13	73	1.038	0.967	18	115	0.968	0.965	5	30	0.671	0.6	3	23	0.743	0.902	4	35	0.43	0.408	8	36	0.886	0.769	5	53	0.732	0.693	7	132	0.771	0.772	4	32	0.953	0.885	6	72	0.943
1863	1.261	1.25	7	46	1.229	1.237	7	54	1.394	1.163	13	73	1.268	1.264	18	113	1.092	1.065	5	30	0.952	0.953	3	23	0.969	1.123	4	35	0.92	0.943	8	36	1.138	1.178	5	53	0.967	1.046	7	131	1.068	1.087	4	32	1.005	0.976	6	72	1.081
1862	1.121	1.066	7	46	1.019	0.973	7	54	1.331	1.131	13	73	1.225	1.163	18	113	1.139	1.005	5	30	0.949	0.944	3	23	0.795	0.754	4	35	0.933	0.95	8	36	0.987	0.992	5	53	0.826	0.811	7	128	0.974	0.998	4	32	0.966	0.909	6	72	0.951
1861	1.101	1.059	7	45	1.104	1.105	7	54	1.308	1.121	13	73	1.161	1.163	18	113	1.259	1.023	5	28	1.077	1.074	3	23	1.245	1.211	4	35	1.065	1.027	8	36	1.039	0.996	5	53	1.012	0.937	7	128	1.146	1.106	4	32	1	0.967	6	72	1.126
1860	1.218	1.232	7	45	1.101	1.175	7	52	1.178	1.083	13	73	1.191	1.346	18	112	1.256	1.329	5	28	1.015	1.018	3	23	1.332	1.344	4	35	1.159	1.237	8	36	1.107	1.166	5	53	1.211	1.264	7	128	1.211	1.277	4	32	1.034	1.082	6	72	1.109
1859	1.004	1.06	7	45	0.936	0.943	7	52	1.042	0.921	13	73	0.931	0.95	18	111	1.031	1.065	5	28	0.983	1.053	3	23	1.047	0.999	4	35	0.841	0.891	8	36	0.931	0.887	5	53	0.942	0.951	7	128	0.931	0.959	4	32	0.875	0.884	6	72	0.832
1858	0.984	0.957	7	45	0.91	0.817	7	52	1.032	0.896	13	73	1.058	1.042	18	111	1.019	0.974	5	28	0.908	0.931	3	23	1.108	0.969	4	33	0.891	0.931	8	36	1.049	1.057	5	53	1.017	0.988	7	127	0.995	1.001	4	32	0.976	0.997	6	72	1.047
1857	1.094	1.117	7	45	1.104	1.077	7	52	1.105	1	13	73	1.063	0.963	18	110	1.257	1.169	5	28	0.964	1.023	3	23	1.118	1.038	4	34	0.937	0.945	8	36	1.127	1.096	5	53	1.027	0.981	7	127	1.059	1.106	4	32	1.024	1.111	6	72	1.21
1856	0.837	0.877	7	45	0.944	0.905	7	51	0.924	1.019	13	73	1.192	1.147	18	109	1.148	1.202	5	27	0.921	0.913	3	22	1.153	1.078	4	34	0.973	0.878	8	36	0.969	0.989	5	53	0.977	1.021	7	126	0.998	1.049	4	32	0.91	0.935	6	72	0.948
1855	0.893	1.021	7	45	0.994	1.02	7	51	0.914	0.929	13	72	1.153	1.069	18	109	1.046	1.031	5	27	0.959	1.035	4	23	0.989	1.027	4	34	1.213	1.13	8	36	0.801	0.776	5	53	0.851	0.898	7	125	0.982	1.007	4	32	0.881	0.88	6	72	0.885
1854	0.747	0.832	7	45	0.816	0.826	7	51	0.747	0.898	13	72	1.003	0.935	18	109	0.956	1.062	5	27	0.856	0.867	4	23	0.911	0.986	4	34	1.233	1.134	8	36	0.993	0.988	5	53	0.995	0.944	7	125	1.058	1.052	4	32	0.907	0.878	6	72	1.062
1853	0.833	0.935	7	45	0.821	0.928	7	51	0.687	0.87	13	72	1.024	1.063	18	109	0.751	0.865	5	26	0.952	1.029	4	23	0.808	0.956	4	34	1.363	1.356	8	36	1.086	1.126	5	52	1.136	1.178	7	124	1.1	1.164	4	32	1.177	1.191	6	72	1.063
1852	0.882	0.873	7	45	0.754	0.891	7	50	0.646	0.873	13	72	0.835	0.894	18	109	0.963	1.032	5	25	0.88	0.826	4	23	0.933	1.086	4	34	1.089	1.108	8	36	0.928	0.922	5	52	0.948	0.961	7	124	0.892	0.928	4	32	1.067	1.054	6	72	0.914
1851	0.899	1.041	7	45	0.776	0.971	7	50	0.791	0.965	13	72	0.911	1.017	18	108	0.85	0.928	5	25	1.013	0.921	4	23	0.748	0.776	4	34	1.043	0.94	8	36	0.928	0.957	5	52	0.961	0.997	7	124	1.012	0.995	4	32	1.079	1.037	6	72	1.008
1850	0.712	0.709	7	45	0.682	0.711	7	51	0.725	0.733	13	73	0.687	0.596	18	105	0.657	0.585	5	25	1.194	1.168	4	23	0.984	0.953	4	34	1.27	1.298	8	36	0.887	0.873	5	52	0.984	0.984	7	123	1.052	1.013	4	32	1.053	0.978	6	72	0.993
1849	0.947	0.843	8	55	0.873	0.893	7	52	1.048	1.023	13	76	0.959	0.877	18	106	1.018	0.98	5	25	0.988	1.087	4	23	1.123	1.11	4	34	1.096	1.098	8	36	1.039	1.093	5	52	1.11	1.125	7	122	1.121	1.081	4	32	1.172	1.132	6	72	1.135
1848	1.125	1.118	8	55	1.083	1.123	7	52	1.131	1.177	13	76	1.082	1.112	18	106	1.126	1.145	5	25	0.865	0.892	4	23	1.174	1.061	4	34	1.059	1.015	8	36	1.118	1.099	5	52	0.987	0.989	7	121	1.035	0.999	4	32	0.892	0.844	6	72	1.055
1847	1.075	1.126	8	55	1.058	1.092	7	52	1.072	1.176	13	74	0.944	0.981	18	105	1.074	1.23	5	24	0.996	1.032	4	23	1.307	1.246	4	34	1.132	1.236	8	36	1.191	1.26	5	52	0.973	0.993	7	121	0.946	0.936	4	32	0.832	0.831	6	72	1.001
1846	0.954	0.865	8	55	0.978	0.86	7	52	0.966	0.962	13	73	0.837	0.858	18	105	0.751	0.803	5	21	0.88	0.663	4	23	0.974	0.831	4	34	0.725	0.797	8	36	1.008	0.892	5	52	1.039	0.981	7	121	1.044	0.878	4	32	0.829	0.841	6	72	0.914
1845	1.161	1.205	8	55	1.376	1.467	7	52	1.066	1.113	13	73	0.983	1.114	18	105	0.747	1.107	5	17	1.426	1.341	4	23	1.304	1.252	4	34	0.819	1.034	8	36	1.218	1.292	5	52	1.263	1.278	7	121	1.213	1.17	4	32	1.105	1.152	6	72	1.248
1844	0.849	0.883	8	55	1.07	1.055	7	52	1.028	1.083	13	73	0.877	0.978	18	104	0.232	0.046	5	17	1.163	1.157	4	23	0.93	0.903	4	34	0.407	0.546	8	36	0.93	0.903	5	52	1.017	1.007	7	121	1.025	1.062	4	32	0.937	0.969	6	72	1.032
1843	0.948	0.974	8	55	1.08	1.013	7	52	0.971	0.963	13	73	0.911	0.913	18	103	1.096	1.027	5	20	1.082	1.018	4	23	0.834	0.89	4	34	0.338	0.452	8	37	1.063	1.04	5	52	0.993	0.969	7	121	0.803	0.823	4	32	0.939	0.926	6	72	1.139
1842	0.963	0.908	8	56	1.188	1.141	7	52	1.094	1.069	13	74	1.092	1.106	18	103	1.199	1.151	5	20	1.151	1.125	4	23	0.845	1.079	4	34	0.646	0.749	8	37	0.995	1.111	5	52	1.014	1.086	7	121	0.892	1.027	4	32	1.029	1.152	6	72	1.092
1841	1.116	1.065	8	56	1.208	1.127	7	52	1.062	0.948	13	74	1.133	1.193	18	103	1.202	1.145	5	20	1.041	1.061	4	23	0.503	0.536	4	34	0.461	0.346	8	38	0.905	0.886	5	52	0.739	0.726	7	121	0.688	0.785	4	32	0.717	0.827	6	70	0.75
1840	1.125	1.079	8	56	1.12	1.044	7	52	1.226	1.063	13	74	1.081	1.062	18	100	1.207	1.16	5	20	0.796	0.868	4	23	1.026	1.192	4	35	1.208	1.214	8	39	0.957	0.975	5	52	0.859	0.889	7	121	0.872	0.975	4	32	0.892	0.987	6	70	0.859
1839	1.176	1.044	8	56	1.108	0.94	7	52	1.271	1.137	13	74	1.155	1.044	18	99	1.253	1.184	4	19	0.849	0.898	4	23	0.822	0.918	4	35	1.058	0.985	8	39	0.856	0.848	5	52	0.798	0.835	7	121	0.859	0.93	4	32	1.013	1.052	6	70	0.901
1838	1.216	1.224	8	56	1.223	1.201	7	52	1.181	1.178	13	74	1.271	1.181	18	99	1.231	1.161	4	19	0.907	0.887	4	23	1.029	1.051	4	35	1.261	1.28	8	39	0.84	0.831	5	52	0.883	0.889	7	121	0.979	1.038	4	32	1.191	1.243	6	70	0.907
1837	0.927	1.073	8	56	0.984	1.116	7	52	0.96	1.089	13	74	1.147	1.076	18	97	1.259	1.175	4	19	0.873	0.86	4	23	1.166	1.078	4	35	0.971	0.85	8	39	0.879	0.87	5	53	1.067	1.075	7	121	1.049	1.032	4	32	1.129	1.122	6	70	1.125
1836	0.878	0.931	8	56	0.826	1.087	7	52	0.781	0.978	13	74	1.145	1.181	18	97	1.272	1.355	4	19	1.043	0.966	4	23	1.19	1.063	4	33	1.328	1.278	8	39	0.975	0.962	5	53	1.129	1.132	7	121	1.16	1.098	4	32	1.135	1.08	6	70	1.07
1835	0.927	0.973	8	56	0.676	0.903	7	52	0.865	1.143	13	74	1.048	1.197	18	96	0.96	1.104	4	19	1.191	1.283	4	23	1.299	1.296	4	33	1.28	1.234	8	39	1.116	1.143	5	53	1.17	1.207	7	120	1.185	1.171	4	32	1.089	1.08	6	70	1.042
1834	0.932	0.94	8	56	0.511	0.52	7	52	0.575	0.534	13	74	0.7	0.724	18	96	0.686	0.854	4	19	0.865	0.838	4	23	1.048	1.006	4	33	1.166	1.183	8	39	0.958	0.939	5	53	1.057	1.094	7	119	1.087	1.065	4	32	0.957	0.922	6	70	0.851
1833	0.969	0.86	8	56	0.888	0.917	7	52	1.08	0.97	13	74	0.927	0.908	17	92	0.712	0.876	4	19	0.988	0.995	4	23	1.084	1.048	4	33	1.007	1.032	8	39	1.044	0.953	5	53	1.13	1.034	7	118	1.092	0.936	4	32	1.012	0.914	6	70	0.738
1832	1.228	1.342	8	56	1.147	1.257	7	53	1.294	1.264	13	74	1.04	1.093	17	91	0.601	0.586	4	19	1.037	1.114	4	23	1.142	1.243	4	33	1.004	1.087	8	39	1.269	1.369	5	53	1.401	1.372	7	118	1.333	1.31	4	32	1.361	1.325	6	70	1.345
1831	0.857	0.891	8	56	0.916	0.866	7	53	1.021	1.003	13	73	0.956	1.09	17	91	0.924	0.892	4	20	0.839	0.743	4	24	0.828	0.964	4	33	0.699	0.721	8	39	0.974	1.006	5	53	1.07	1.07	7	118	0.989	0.972	4	32	1.023	0.999	6	70	1.128
1830	0.961	0.881	8	56	1.068	0.984	7	53	1.089	1.055	13	73	0.971	0.942	17	89	0.663	0.618	4	22	1.134	1.055	4	24	0.546	0.536	4	33	0.847	0.987	8	41	1.029	1.029	5	53	0.878	0.895	7	118	0.88	0.907	4	32	0.911	0.876	6	70	1.026
1829	1.087	1.013	8	56	1.161	1.062	7	53	1.083	1.004	13	72	1.066	0.892	17	88	0.982	0.742	4	23	1.061	0.878	4	24	0.837	0.609	4	33	0.53	0.35	8	41	0.815	0.749	5	53	0.763	0.638	7	118	0.778	0.793	4	32	0.87	0.795	6	70	1.006
1828	1.18	1.138	8	56	1.203	1.091	7	53	1.079	1.011	13	72	1.211	1.007	17	88	1.446	1.412	4	23	1.366	1.196	4	24	1.407	1.366	4	33	1.366	1.351	8	41	0.976	1.11	5	53	0.993	1.067	7	118	0.902	0.983	4	32	0.875	0.91	6	70	0.98
1827	1.051	1.121	8	56	1.075	1.072	7	53	1.031	1.035	13	72	1.169	1.009	17	88	1.134	1.151	4	23	1.41	1.491	4	24	1.125	1.106	4	33	1.11	1.004	8	41	0.803	0.737	5	53	0.637	0.682	7	118	0.696	0.733	4	32	0.738	0.718	6	70	0.781
1826	0.958	0.907	8	56	0.952	1.011	7	53	0.985	1.058	13	72	1.136	1.211	17	85	1.104	1.088	4	23	0.933	0.942	4	24	0.938	0.92	4	33	1.172	1.115	8	41	0.98	0.987	5	53	0.868	0.822	7	118	0.974	0.917	4	32	0.965	0.922	6	70	0.893
1825	1.105	1.192	8	56	0.932	1.024	7	53	0.913	1.065	13	72	0.77	0.882	17	83	1.07	1.302	4	23	1.158	1.32	4	24	1.028	1.099	4	33	1.186	1.253	8	41	1.086	1.111	5	53	1.156	1.183	7	118	1.176	1.159	4	32	1.133	1.152	6	70	1.245
1824	0.756	0.834	8	56	0.696	0.757	7	50	0.637	0.669	13	74	0.585	0.674	17	80	0.533	0.725	4	22	0.745	0.859	4	23	0.683	0.719	4	33	0.911	0.974	8	41	1.077	1.089	5	53	0.936	0.92	7	118	1.094	1.062	4	32	1.024	1.033	6	70	1.195
1823	0.931	0.939	8	57	0.767	0.899	7	49	1.006	1.018	13	74	0.695	0.7	17	78	0.645	0.616	4	23	0.723	0.848	4	23	0.946	1.057	4	33	0.861	0.829	8	41	1.042	1.069	5	53	1.045	1.068	7	118	1.046	1.015	4	32	0.956	0.973	6	70	1.054
1822	0.951	0.952	8	57	0.797	0.968	7	49	0.955	0.95	13	73	0.873	0.952	17	77	0.942	0.996	4	24	0.678	0.842	4	23	0.834	0.908	4	33	1.049	0.975	8	41	0.92	0.905	5	53	0.958	0.968	7	116	0.989	0.949	4	32	0.964	0.993	6	70	1.028
1821	0.94	0.946	8	57	0.769	0.867	7	49	1.04	1.015	13	73	0.795	0.798	17	76	0.797	0.801	4	24	0.622	0.61	4	23	0.908	0.957	4	33	1.031	1.033	8	41	0.939	0.923	5	51	0.984	0.997	7	116	0.961	0.967	4	32	0.938	0.948	6	70	1.034
1820	1.029	1.019	8	57	0.854	0.808	7	49	1.073	1.196	13	73	0.989	0.99	17	76	0.87	0.887	4	25	0.902	0.782	4	23	0.971	0.976	4	33	1.068	1.06	8	41	1.058	1.037	5	51	1.025	1.018	7	116	0.995	0.966	4	32	0.959	0.982	6	70	0.937
1819	1.012	1.091	8	57	0.997	1.018	7	50	0.879	1.048	13	73	1.037	1.071	17	76	1.006	1.013	4	28	1.118	1.212	4	23	1.089	1.057	4	33	1.054	1.068	8	41	1.078	1.119	5	51	1.084	1.122	7	115	1.02	1.037	4	32	1.009	1.069	6	70	0.862
1818	0.845	0.868	8	57	1.031	1.051	7	49	0.784	0.856	13	73	1.012	1.026	17	75	1.045	1.012	4	29	1.069	1.066	4	23	1.081	1.004	4	33	1.062	1.086	8	41	0.87	0.912	5	51	0.972	1.021	7	114	0.899	0.959	4	32	0.934	1.005	6	70	0.98
1817	0.95	1.016	8	57	1.086	1.088	7	48	0.956	0.96	13	74	1.041	1.051	17	73	1.106	1.08	4	28	1.006	1.074	4	23	1.108	1.014	4	33	0.967	0.925	8	41	0.903	0.799	5	51	0.936	0.857	7	114	0.938	0.921	4	32	0.924	0.986	6	70	0.873
1816	0.902	0.944	8	57	1.111	1.118	7	48	1.082	1.068	13	76	1.102	1.152	17	72	1.112	1.146	4	28	0.901	1.032	4	23	1.156	1.124	4	33	1.125	1.119	8	41	1.095	1.235	5	51	1.199	1.229	7	114	1.105	1.167	4	32	1.125	1.188	6	70	1.016
1815	0.921	0.957	8	57	1.095	0.999	7	48	1.089	0.997	13	76	0.988	1.004	17	72	1.019	0.998	4	28	0.803	0.89	4	23	1.058	1.049	4	33	1.151	1.174	8	41	0.9	0.845	5	51	0.924	0.82	7	113	0.822	0.807	4	32	0.987	0.948	6	70	0.952
1814	0.94	0.895	8	57	1.065	1.019	7	48	1.111	1.018	13	76	1.089	1.118	17	69	1.046	1.097	4	28	0.792	0.856	4	23	0.997	1.042	4	33	1	1.043	8	40	1.145	1.18	5	51	1.068	1.131	7	112	1.052	1.165	4	32	1.163	1.219	6	70	1.175
1813	1.166	1.152	8	58	1.196	1.219	7	47	1.194	1.151	13	76	1.109	1.153	17	69	0.911	0.971	4	28	0.846	0.848	4	23	0.85	0.855	4	33	0.906	1.019	8	40	1.002	1.006	5	49	0.652	0.785	7	112	0.776	0.87	4	32	0.884	0.93	6	70	0.874
1812	1.077	0.919	8	58	1.02	1.012	7	47	0.97	0.925	13	76	1.029	1.037	17	66	0.856	0.884	4	28	0.974	0.955	4	23	0.846	0.883	4	33	0.71	0.706	8	39	0.86	0.98	5	48	0.724	0.688	7	112	0.895	0.942	4	32	0.871	0.861	6	70	0.814
1811	1.288	1.223	8	58	1.049	1.018	7	47	1.074	1.108	13	76	1.102	1.109	17	66	0.979	0.986	4	28	1.134	1.114	4	23	0.9	0.921	4	33	0.934	0.903	8	39	0.956	0.931	5	48	1.207	1.18	7	111	1.122	1.123	4	32	1.086	1.119	6	71	0.996
1810	1.163	1.151	8	57	1.033	1.048	7	47	0.945	1.053	13	76	1.086	1.059	17	66	1.066	1.09	4	28	1.187	1.12	4	23	1.006	1.067	4	33	1.026	1.158	8	38	1.146	1.172	5	48	1.236	1.215	7	111	1.165	1.16	4	32	1.162	1.178	6	71	1.156
1809	1.037	1.077	8	57	0.947	0.948	7	47	0.871	0.956	13	76	1.091	1.014	17	66	0.982	0.942	4	28	1.103	1.009	4	22	0.867	0.863	4	33	0.639	0.657	8	38	1.088	1.053	5	48	1.145	1.12	7	111	1.122	1.104	4	32	1.113	1.11	6	71	1.187
1808	0.899	1.068	8	57	0.996	1.001	7	46	0.879	0.961	13	76	1.13	1.027	17	65	1.096	1.087	4	28	1.152	1.173	4	22	1.008	1.057	4	33	0.869	0.88	8	38	1.071	1.075	5	48	1.067	1.111	7	112	1.085	1.161	4	32	1.02	1.037	6	71	1.073
1807	0.657	0.802	8	57	0.994	1.066	7	46	0.988	1.124	13	76	1.135	1.163	17	65	1.071	1.207	4	28	0.959	0.988	4	22	1.036	1.041	4	32	0.958	1.008	8	38	0.907	0.848	5	48	0.922	0.939	7	112	0.85	0.886	4	32	0.957	0.994	6	71	0.986
1806	0.786	0.864	7	56	0.897	0.899	7	47	0.83	0.863	13	76	0.868	0.87	17	65	0.776	0.756	4	28	0.913	0.87	4	22	0.94	0.947	4	32	0.886	0.902	8	38	0.902	0.932	5	48	1.002	1.004	7	110	1.026	1.008	4	32	0.9	0.955	6	71	0.946
1805	0.89	0.856	7	54	0.935	0.896	7	47	1.033	1.063	13	76	0.884	1.004	16	63	1.051	1.019	4	28	0.99	0.995	4	22	1.027	1.068	4	32	0.884	0.815	8	38	0.821	0.786	5	48	1.095	1.076	7	109	1.041	0.99	4	32	0.941	0.929	6	71	0.925
1804	1.092	0.953	7	54	0.928	0.965	7	47	1.009	1.014	13	76	0.868	1.034	16	61	1.086	1.085	4	28	0.993	0.991	4	18	1.067	1.118	4	32	1.175	1.198	8	38	1.012	1.019	5	48	1.125	1.105	7	108	1.065	1.021	4	32	1.035	1.006	6	71	0.859
1803	1.285	1.225	7	54	1.058	1.146	7	47	1.145	1.12	13	76	0.676	0.598	16	61	1.025	0.872	4	28	1.021	1.117	4	18	0.98	0.997	4	32	1.018	0.956	8	38	1.017	1.004	5	48	1.063	1.076	7	108	1.089	1.004	4	32	1.074	1.001	6	71	1.054
1802	1.093	1.118	7	54	0.838	0.906	7	47	1.096	1.078	13	74	1.05	0.969	16	63	1.278	1.166	4	28	0.811	0.87	4	17	0.976	1.011	4	32	1.118	1.09	8	38	1.038	1.015	5	48	0.934	0.956	7	108	0.979	0.935	4	32	1.093	0.989	6	71	1.105
1801	0.899	1.039	7	54	0.89	0.95	7	47	1.129	1.206	13	74	1.204	1.179	15	62	1.286	1.312	4	28	0.86	0.914	4	17	1.049	1.099	4	32	1.172	1.206	8	38	0.933	1.059	5	48	0.927	0.924	7	107	1.046	1.053	4	32	1.086	1.014	6	71	1.032
1800	0.779	0.804	7	53	0.914	0.972	7	47	0.964	1.001	13	72	0.976	0.916	14	61	1	0.923	4	28	0.817	0.753	4	17	0.987	0.956	4	32	0.922	0.748	8	38	0.916	0.918	5	48	0.97	0.991	7	106	0.881	0.87	4	32	0.965	0.871	6	71	1.038
1799	0.843	0.865	7	53	1.001	1.032	7	47	0.989	0.98	13	72	1.057	1.175	13	59	1.139	1.167	4	28	1.168	1.083	4	17	1.206	1.206	4	32	1.42	1.394	8	38	1.133	1.15	5	49	0.948	0.962	7	105	1.067	1.037	4	32	1.045	0.974	6	71	0.93
1798	0.992	0.984	7	53	0.998	0.976	7	47	0.989	1.004	13	72	0.872	1.045	13	58	1.01	1.107	4	28	1.201	1.076	4	17	1.062	1.015	4	31	1.164	1.17	8	38	1.106	1.099	5	49	1.016	0.942	7	104	0.988	0.998	4	32	1.064	1.022	6	71	1.162
1797	1.035	0.966	7	53	1.066	1.094	7	47	1.011	0.953	13	71	0.82	0.969	13	58	0.761	0.994	4	28	1.246	1.262	4	17	1.102	1.081	4	31	0.825	0.866	8	38	1.12	1.108	5	49	1.09	1.122	7	104	0.956	1.021	4	32	1.051	1.077	6	71	1.159
1796	1.123	1.009	7	53	1.025	0.983	7	47	1.036	0.926	13	71	0.804	0.789	12	58	0.512	0.543	4	28	1.115	1.069	4	17	0.995	1.06	4	30	0.659	0.787	8	38	1.011	1.036	5	49	0.781	0.806	7	103	0.81	0.905	4	32	0.813	0.747	6	71	0.903
1795	1.233	1.179	7	53	1.16	1.155	7	47	1.142	0.991	13	71	1.146	1.15	12	58	0.763	0.832	4	28	0.997	0.906	4	17	0.783	0.782	4	30	0.607	0.671	8	38	0.906	0.912	5	49	0.756	0.78	7	98	0.715	0.793	4	32	0.752	0.774	6	71	0.748
1794	1.128	1.048	7	51	1.094	1.048	7	47	1.165	0.979	13	70	1.213	1.168	12	58	0.819	0.785	4	28	1.264	1.299	4	17	1.008	0.974	4	30	0.712	0.67	8	38	0.938	0.906	5	49	0.783	0.849	7	97	0.837	0.908	4	32	0.762	0.783	6	71	1.007
1793	1.138	1.163	7	51	1.078	0.997	7	47	1.168	0.911	13	69	1.127	0.942	12	56	1.103	1.096	4	28	1.027	1.007	4	17	1.015	0.951	4	30	1.161	1.083	8	38	1.083	1.072	5	49	0.844	0.848	7	96	0.957	0.941	4	32	0.919	0.963	6	71	1.012
1792	1.112	1.101	7	50	1.24	1.106	7	47	1.168	1.044	13	68	1.297	1.206	12	55	1.026	0.997	4	28	0.913	0.964	4	16	1.135	1.167	4	30	1.323	1.295	8	38	0.898	0.934	5	49	1.11	1.153	7	96	1.087	1.114	4	32	0.957	1.05	6	71	1.021
1791	1.051	1.073	7	50	1.049	1.082	7	47	0.94	1.013	13	67	1.195	1.171	12	53	1.107	1.086	4	28	0.888	0.882	4	16	0.826	0.753	4	30	1.082	0.952	8	38	0.819	0.762	5	49	1.008	0.97	7	96	1.086	1.024	4	32	0.923	0.936	6	71	0.81
1790	0.958	1.073	7	50	1.013	1.061	7	47	0.772	0.973	13	66	0.96	1.024	12	54	1.098	1.049	4	28	1.066	1.248	4	14	1.052	0.987	4	30	1.335	1.334	8	38	1.094	1.074	5	49	1.226	1.199	7	95	1.227	1.157	4	32	1.095	1.142	6	71	1.158
1789	0.798	0.899	7	50	0.862	0.892	7	46	0.585	0.829	13	65	0.885	1.014	12	54	1.028	1.043	4	28	0.761	0.869	4	14	1.013	1.009	4	30	1.202	1.218	8	38	1.131	1.119	5	48	1.139	1.135	7	95	1.162	1.148	4	32	1.102	1.24	6	71	1.04
1788	0.808	0.979	7	50	0.943	0.953	7	46	0.483	0.558	13	65	0.626	0.477	12	53	1.051	1.07	4	28	0.688	0.707	4	14	1.061	1.103	4	30	1.004	0.982	8	38	1.088	1.096	5	48	0.998	1.066	7	95	0.983	0.995	4	32	0.888	0.998	6	71	1.028
1787	0.671	0.676	7	50	0.823	0.77	7	46	0.82	0.858	13	67	0.914	0.871	11	52	0.99	0.983	4	28	0.827	0.868	4	14	0.863	0.841	4	30	1.148	1.106	7	36	1.023	1.053	5	48	0.873	0.872	7	95	0.884	0.871	4	32	0.835	0.83	6	71	0.79
1786	0.969	1.088	7	50	1.056	1.112	7	46	0.978	1.131	13	67	1.01	1.135	11	52	0.962	0.953	4	28	0.839	0.902	4	14	0.936	0.94	4	30	1.012	1.086	7	34	0.907	0.913	5	48	1.081	1.078	7	94	0.962	0.924	4	32	1.016	1.024	6	71	1.109
1785	0.842	0.905	7	50	0.899	0.968	7	46	0.896	1.074	13	67	0.856	1.102	11	52	0.969	1.092	4	28	0.924	0.881	4	14	0.906	1.003	4	30	0.87	0.932	7	34	1.039	1.032	5	48	1.166	1.11	7	94	0.96	0.919	4	32	1.214	1.151	6	71	1.19
1784	0.818	0.858	7	50	0.874	0.906	7	45	0.793	0.829	13	67	0.702	0.748	11	52	0.876	0.828	4	28	0.995	0.921	4	14	0.909	1.03	4	30	0.87	0.994	7	32	1.11	1.164	5	48	1.131	1.176	7	94	1.087	1.141	4	32	1.392	1.41	6	71	1.203
1783	1.033	0.945	7	50	0.916	0.952	7	45	1.07	1.038	13	67	0.92	0.9	11	51	0.97	1.117	4	28	1.15	1.103	4	13	0.714	0.727	4	30	0.713	0.875	7	32	1.053	0.986	5	48	0.841	0.91	7	94	0.814	0.839	4	32	0.938	0.916	6	71	0.952
1782	1.141	1.071	7	50	0.953	1.014	7	44	1.157	1.094	13	67	1.111	0.939	11	51	0.816	0.731	4	28	1.139	0.943	4	13	1.061	1.059	4	30	0.551	0.464	7	32	1.098	1.156	5	47	0.881	0.889	7	94	0.873	0.842	4	32	0.902	0.823	6	70	1.023
1781	1.139	1.204	7	49	0.897	0.949	7	44	1.204	1.239	13	67	1.374	1.329	11	50	1.281	1.252	4	28	1.416	1.337	4	14	1.086	1.03	4	30	1.17	1.168	7	32	0.959	0.908	5	47	0.998	0.966	7	94	1.12	1.042	4	32	1.121	1.049	6	70	0.979
1780	0.884	0.848	7	49	0.817	0.877	7	43	0.983	1.016	13	66	1.12	1.156	11	50	1.191	1.216	4	28	1.237	1.268	4	14	1.177	1.203	4	30	1.073	1.133	7	32	1.009	0.999	5	47	1.108	1.07	7	94	1.09	1.116	4	32	1.207	1.135	6	70	1.113
1779	1.068	1.083	7	49	0.936	1.053	7	42	0.958	0.924	13	66	0.954	1.024	11	50	1.033	0.979	4	28	1.036	1.007	4	13	1.062	1.126	4	30	0.971	0.974	7	33	1.101	1.032	5	47	1.053	1.063	7	93	0.96	1.002	4	32	1.097	1.04	6	70	1.11
1778	0.979	0.988	6	48	1.016	1.118	7	42	1.13	1.139	13	66	1.039	1.282	11	50	1.096	1.242	4	28	1.01	1.104	4	13	0.975	0.982	4	30	1.029	1.217	7	33	0.845	0.899	5	47	0.934	1.024	7	93	0.834	0.976	4	32	0.915	0.95	6	70	0.896
1777	0.951	0.86	6	47	0.945	0.888	7	43	1.025	0.961	13	66	0.773	0.827	11	50	0.73	0.682	4	28	1.003	1.028	4	13	0.904	0.898	4	30	0.471	0.523	7	33	0.659	0.632	5	45	0.768	0.753	7	93	0.62	0.621	4	32	0.571	0.539	6	70	0.66
1776	1.211	1.136	6	47	1.136	1.015	7	44	1.12	0.863	13	66	0.916	0.759	11	49	1.039	0.917	4	28	0.965	1.006	4	13	1.141	1.173	4	30	0.72	0.666	7	33	0.804	0.794	5	45	1.063	1.034	7	92	1.089	1.112	4	33	0.928	0.956	6	70	0.692
1775	1.244	1.017	6	47	1.152	0.96	7	43	1.257	0.948	13	65	1.204	1.059	11	48	1.204	1.143	4	28	0.875	0.865	4	13	1.055	1.066	4	30	1.157	1.15	7	33	0.805	0.809	5	46	1.084	1.064	7	92	1.148	1.16	4	33	0.975	0.945	6	69	1.136
1774	1.487	1.438	6	47	1.344	1.312	7	43	1.383	1.247	13	63	1.278	1.198	11	47	1.27	1.254	4	28	0.996	1.101	4	13	0.942	0.93	4	30	0.964	1.044	7	32	1.093	1.152	5	46	1.007	1.124	7	91	1.069	1.112	4	33	1.047	1.121	6	69	1.12
1773	1.213	1.308	6	47	1.099	1.151	7	43	1.109	1.284	13	63	1.16	1.18	11	47	1.076	1.182	4	28	0.817	0.85	4	13	1.029	1.06	4	30	0.83	0.766	7	32	1.019	1.005	5	46	0.903	0.868	7	91	0.962	0.984	4	33	0.834	0.878	6	69	0.937
1772	0.836	1.071	6	47	0.936	1.052	7	43	0.725	0.951	13	63	1	1.068	11	47	0.63	0.625	4	28	0.928	0.946	4	13	1.018	0.958	4	30	1.207	1.156	7	32	1.06	1.103	5	46	1.082	1.099	7	90	0.981	0.957	4	33	0.99	0.983	6	69	1.035
1771	0.598	0.743	6	47	0.742	0.862	6	42	0.5	0.698	13	62	0.732	0.71	11	46	0.842	0.87	4	28	0.964	0.761	4	13	1.07	1	4	30	1.195	1.131	7	32	0.936	0.911	5	46	1.085	1.022	7	90	1.091	1.038	4	33	1.02	0.979	6	69	0.895
1770	0.609	0.76	6	46	0.862	1.011	6	42	0.765	0.96	13	62	0.99	1.064	11	46	0.892	1.14	4	28	1.326	1.288	4	13	1.186	1.22	4	30	1.171	1.158	7	31	1.127	1.154	5	46	1.142	1.21	7	89	1.108	1.183	4	33	1.053	1.091	6	69	1.1
1769	0.608	0.793	6	46	0.767	0.837	6	41	0.732	0.844	13	63	0.892	0.898	11	46	0.594	0.672	4	28	1.155	1.195	4	13	0.918	0.875	4	30	1.117	1.143	7	30	1.012	1.013	5	46	0.833	0.82	7	88	0.934	0.961	4	33	0.893	0.88	6	69	0.905
1768	0.588	0.664	6	46	0.9	0.891	6	41	0.933	1.011	13	62	0.967	0.937	11	46	0.9	0.881	4	28	0.846	0.863	4	13	0.918	0.872	4	30	1.125	1.122	6	29	0.998	0.986	5	46	0.99	1	7	88	1.002	1.024	4	33	1.111	1.148	6	69	1.125
1767	0.796	0.783	6	46	0.997	0.985	6	40	0.916	0.888	13	63	0.93	0.854	11	44	1.026	0.989	4	28	1.023	1.031	4	12	0.901	0.797	4	28	1.09	1.166	6	29	1.071	1.065	5	45	0.923	0.952	7	87	1.014	0.994	4	32	1.037	1.017	6	69	0.999
1766	1.08	1.05	6	47	1.116	1.183	6	40	1.191	1.168	13	63	1.1	1.155	11	44	1.093	1.086	4	28	1.025	1.113	4	11	1.092	1.119	4	28	0.959	1.068	6	28	1.043	1.069	5	45	0.961	0.967	7	86	1.106	1.078	4	32	1.152	1.235	6	69	1.081
1765	1.091	1.148	6	47	1.126	1.197	6	40	1.135	1.145	13	62	0.949	1.119	11	44	0.931	0.977	4	28	0.86	0.952	4	11	0.771	0.772	4	28	0.665	0.637	6	28	0.957	1	5	45	0.918	0.915	7	86	1.036	1.063	4	32	0.816	0.81	6	69	0.968
1764	0.936	0.824	6	47	0.984	0.88	6	40	1.032	0.848	13	62	0.89	0.883	11	43	0.871	0.89	4	28	0.878	0.842	4	11	0.936	0.961	4	28	1.021	1	6	28	0.956	0.961	5	44	0.969	0.96	7	86	0.858	0.887	4	32	0.943	0.939	6	69	0.98
1763	1.217	1.129	6	47	1.183	1.125	6	40	1.284	1.143	13	61	0.988	0.858	10	42	0.956	0.85	4	28	0.996	1.067	4	11	0.89	0.894	4	28	1.015	1.073	6	28	1.045	1.046	5	44	0.941	1.002	7	85	0.917	0.979	4	32	0.942	1.035	6	69	0.988
1762	1.217	1.182	6	45	1.121	1.103	6	40	1.207	1.182	13	61	1.232	1.057	10	42	1.236	1.017	4	27	0.89	0.888	4	11	0.834	0.879	4	28	0.85	0.877	6	27	1.096	1.098	5	43	0.862	0.821	7	85	0.896	0.854	4	32	0.912	0.854	6	69	0.862
1761	1.098	1.088	6	45	0.988	0.958	6	40	0.993	1.058	13	59	1.187	1.092	10	42	1.36	1.368	4	27	0.936	0.972	4	11	0.981	1.033	4	28	0.94	1.018	6	27	1.166	1.187	5	43	1.126	1.19	7	84	1.22	1.149	4	32	1.23	1.231	6	69	1.148
1760	1.041	1.226	6	45	1.067	1.179	6	40	0.95	1.112	13	58	1.138	1.27	10	42	1.17	1.171	4	27	0.911	1.022	4	11	0.844	0.825	4	28	0.789	0.796	6	27	1.061	1.11	5	43	1.051	1.054	7	82	1.156	1.149	4	32	1.041	1.029	6	69	0.885
1759	0.737	0.726	6	45	0.828	0.816	6	39	0.704	0.8	13	57	0.701	0.729	10	42	1.082	1.094	4	27	0.771	0.818	4	11	1.028	1.048	4	28	0.951	0.988	6	27	0.979	0.974	5	42	1.104	1.068	7	81	1.039	1	4	32	1.022	0.974	6	69	1.058
1758	1.031	1.081	6	45	1.013	1.053	6	39	0.944	0.957	13	57	0.86	1.029	10	42	1.013	1.102	4	27	0.853	0.96	4	11	1.048	1.039	4	28	0.888	0.912	6	26	1.084	1.064	5	41	1.123	1.087	7	81	1.035	0.978	4	32	1.147	1.119	6	69	1.197
1757	0.929	0.868	6	45	0.952	0.947	6	39	1.01	1.077	13	56	0.809	0.927	10	41	0.819	0.851	4	27	0.84	0.932	4	11	1.13	1.153	4	28	0.93	0.973	6	26	1.057	1.084	5	41	1.019	1.077	7	81	0.938	0.955	4	32	1.009	1.008	6	69	1.06
1756	1.137	0.989	6	45	0.961	0.931	6	39	1.006	1.127	13	56	0.762	0.725	10	41	0.873	0.852	4	27	0.709	0.729	4	11	0.979	0.996	4	28	0.782	0.639	6	26	0.958	0.956	5	41	0.781	0.775	7	79	0.826	0.772	4	32	0.876	0.842	6	68	0.889
1755	1.3	1.22	6	45	1.018	1.038	6	37	0.894	1.011	13	56	1.18	1.224	10	39	0.955	1.002	4	27	0.904	0.899	4	11	1.183	1.236	4	28	1.252	1.218	6	26	0.955	0.992	5	41	0.963	0.972	7	79	1.036	1.009	4	32	0.972	0.995	6	68	0.997
1754	1.233	1.127	6	45	0.959	1.01	6	37	0.907	0.875	13	56	1.07	1.004	10	39	0.919	0.908	4	27	0.995	0.899	4	11	0.997	1.024	4	28	1.169	1.145	6	24	0.923	0.916	5	41	1.003	0.99	7	77	0.994	0.968	4	32	0.881	0.928	6	68	0.913
1753	1.225	1.147	6	45	0.916	1.006	6	36	1.113	1.077	13	61	1.279	1.32	10	39	1.102	1.085	4	27	1.243	1.132	4	11	0.998	1.079	4	28	1.197	1.243	6	24	1	0.936	5	41	1.102	1.115	7	77	0.926	0.933	4	32	0.977	0.986	6	68	1.02
1752	1.226	1.266	6	45	0.949	1.038	6	36	1.097	0.912	13	61	1.136	1.126	10	39	0.947	0.879	4	27	1.29	1.253	4	11	0.99	1.045	4	28	0.74	0.797	6	24	0.952	1.035	5	40	1.014	1.018	7	76	0.901	0.957	4	32	0.932	0.947	6	68	1.052
1751	0.988	1.015	6	45	0.92	0.869	6	36	1.189	0.991	13	60	1.105	1.047	10	39	1.125	1.064	4	27	1.088	0.997	4	11	0.967	0.894	4	28	0.992	1	6	24	0.734	0.789	5	40	0.993	0.984	7	76	0.919	0.919	4	32	0.97	0.971	6	68	1.004
1750	0.992	1.145	6	44	1.111	1.134	6	36	1.304	1.149	13	61	1.163	1.163	10	38	1.137	1.156	4	26	1.217	1.028	4	11	1.137	1.121	4	28	0.957	0.94	6	23	0.955	0.915	5	40	1.064	1.044	7	76	1.028	1.024	4	32	1.028	1.003	6	66	1.007
1749	0.726	0.745	6	43	1.03	1.011	6	36	1.035	0.885	13	60	1.087	1.075	10	37	1.03	1.07	4	26	1.297	1.396	4	11	1.236	1.253	4	28	1.045	1.147	6	23	1.089	1.13	5	40	1.078	1.159	7	76	1.016	1.103	4	32	1.089	1.166	6	66	0.987
1748	1.037	0.975	6	43	1.118	1.104	6	36	1.082	0.941	13	60	1.051	0.975	10	37	0.99	0.955	4	26	0.9	0.966	4	11	1.008	0.83	4	26	0.664	0.616	6	23	0.87	0.867	5	40	0.843	0.847	7	76	0.79	0.816	4	32	0.781	0.761	6	66	0.891
1747	1.063	1.012	6	42	1.096	1.005	6	36	1.035	0.896	13	57	0.982	0.955	10	37	1.045	1.124	4	27	0.895	0.852	4	11	1.191	1.123	4	26	1.219	1.172	6	23	0.945	0.904	5	40	1.005	0.967	7	74	1.026	1.046	4	32	1.034	1.061	6	66	0.777
1746	1.187	1.167	6	42	1.047	0.997	6	36	0.981	0.955	13	55	1.022	0.962	10	37	0.991	1.03	4	27	0.975	0.995	4	11	1.005	1.008	4	26	1.178	1.139	6	23	1.025	1.05	5	40	1.06	1.081	7	73	1.058	1.111	4	32	1.015	1.058	6	66	0.924
1745	0.995	1.095	6	42	0.995	1.078	6	36	0.756	0.84	13	55	0.828	0.706	10	35	1.028	0.981	4	27	0.883	0.985	4	11	0.92	0.925	4	26	1.158	1.236	6	22	0.962	0.951	5	40	0.898	0.921	7	73	0.998	1.045	4	32	1.111	1.118	6	65	1.001
1744	0.761	0.883	6	42	0.939	1.015	6	34	0.686	0.836	13	55	1.026	0.999	10	35	1.127	1.174	4	27	0.852	0.812	4	11	0.903	0.914	4	26	0.858	0.852	6	22	0.996	1.038	5	40	0.9	0.892	7	73	0.964	1.001	4	32	0.992	1.01	6	64	1.044
1743	0.661	0.927	6	40	0.832	1.005	6	34	0.712	1.02	13	55	0.769	0.872	10	35	0.965	1.156	4	27	1.058	1.018	4	11	0.961	0.945	4	26	0.972	0.947	6	22	0.877	0.866	5	39	0.977	0.955	7	72	1.025	1.038	4	32	0.966	1.024	6	64	0.902
1742	0.386	0.704	6	39	0.817	0.816	6	34	0.467	0.647	13	52	0.763	0.905	10	35	0.697	0.68	4	27	1.101	1.101	4	11	0.872	0.873	4	26	0.946	0.971	6	22	1.113	1.144	5	39	0.974	1.045	7	72	1.007	1.038	4	32	0.932	0.957	6	64	0.947
1741	0.43	0.767	6	39	0.977	0.872	6	31	0.719	0.946	13	52	0.572	0.658	10	34	0.928	0.924	4	27	1.099	1.057	4	11	0.819	0.752	4	25	0.992	0.888	6	20	0.985	0.976	5	39	0.837	0.85	7	72	0.975	0.904	4	32	0.95	0.958	6	64	0.907
1740	0.266	0.745	6	39	1.034	1.082	6	30	0.988	1.163	13	53	0.927	1.005	10	32	1.003	0.981	4	27	0.994	1.106	4	10	1.024	0.995	4	25	1.392	1.452	6	20	0.978	1.03	5	39	0.991	1.055	7	72	1.081	1.124	4	32	1.052	1.132	6	64	0.969
1739	0	0	6	39	0.666	0.682	4	26	0.521	0.493	13	53	0.756	0.513	10	31	0.825	0.585	4	26	0.847	0.874	4	10	0.923	0.765	4	25	0.939	0.927	6	19	0.997	0.988	5	39	1.085	1.056	7	72	0.964	0.824	4	32	0.839	0.783	6	64	0.939
1738	1.449	1.39	7	43	0.992	1.332	4	25	1.289	1.271	13	55	1.398	1.453	10	31	1.316	1.374	4	26	0.933	1.034	4	10	1.276	1.318	4	25	1.032	1.129	6	19	0.936	0.961	5	39	1.224	1.241	7	72	1.287	1.176	4	32	1.236	1.182	6	64	1.324
1737	1.19	1.06	7	43	0.632	0.814	4	24	1.132	1.114	13	53	1.106	1.246	10	31	1.023	1.15	4	26	0.771	0.84	4	10	0.933	1.02	4	25	0.777	0.834	6	17	0.865	0.87	5	39	1.123	1.114	7	71	1.079	1.006	4	32	1.047	1.048	6	63	1.141
1736	1.167	1.078	7	43	0.674	0.617	4	24	0.975	0.92	13	53	0.877	0.917	10	29	0.82	0.936	4	24	0.768	0.809	4	10	0.87	0.897	4	25	0.966	1.068	6	17	0.994	0.955	5	38	1.055	1.056	7	71	0.998	0.963	4	32	0.86	0.85	6	63	0.959
1735	1.157	1.087	7	43	1.115	1.052	4	24	1.188	1.081	13	53	1.009	1.039	10	29	0.786	0.827	4	24	0.855	0.86	4	10	0.889	0.929	4	25	0.823	0.759	6	16	1.186	1.182	5	38	1.01	0.955	7	70	0.92	0.906	4	32	0.932	0.87	6	63	1.056
1734	1.209	1.168	7	43	1.133	1.09	4	24	1.241	1.141	13	53	1.071	1.052	10	29	0.854	0.889	4	24	0.956	1.119	4	10	0.926	1.018	4	25	0.979	1.077	6	15	1.181	1.226	5	38	0.999	1.074	7	69	0.934	1.013	4	32	1.092	1.108	6	63	1.058
1733	1.118	1.018	7	43	1.063	0.988	4	24	1.15	1.121	13	52	1.129	1.007	10	29	0.994	0.834	4	24	0.911	0.807	4	10	0.791	0.827	4	25	0.703	0.71	6	14	0.85	0.878	5	38	0.734	0.712	7	69	0.721	0.678	4	32	0.937	0.912	6	63	0.773
1732	1.263	1.282	7	43	1.161	1.143	4	24	1.131	1.202	13	51	1.317	1.282	10	29	1.264	1.243	4	24	1.139	1.137	4	10	1	0.992	4	25	0.9	0.906	5	13	1.028	1.138	5	37	1	0.999	7	69	1.095	1.091	4	32	1.16	1.123	6	63	0.892
1731	1.048	1.097	7	43	0.983	1.199	4	24	0.883	1.01	13	51	0.977	0.863	10	29	1.156	1.114	4	24	1.156	1.099	4	10	1.056	1.036	4	25	1.047	1.048	4	11	1.215	1.168	5	37	1.066	0.97	7	69	0.985	0.916	4	32	1.15	0.992	6	63	1.273
1730	0.982	1.13	7	43	0.951	1.235	4	23	0.962	1.201	13	51	1.275	1.445	10	29	1.16	1.279	4	24	1.342	1.385	4	10	1.208	1.295	4	25	1.186	1.239	4	11	1.192	1.284	5	37	1.127	1.207	7	69	1.166	1.258	4	32	1.214	1.241	6	63	1.364
1729	0.707	0.735	7	40	0.538	0.53	4	23	0.623	0.717	12	49	0.715	0.645	10	29	0.809	0.78	4	24	1.02	1.034	4	10	0.938	0.95	4	25	0.842	0.82	4	10	0.869	0.841	5	37	0.705	0.741	7	69	0.59	0.672	4	32	0.502	0.472	6	61	0.774
1728	0.927	0.946	7	40	1.104	0.998	4	23	1.029	1.022	12	49	0.955	0.902	10	29	0.978	0.957	4	24	1.023	1.042	4	10	0.98	0.978	4	25	1.033	1.008	4	10	0.901	0.873	5	37	0.83	0.878	7	68	0.811	0.81	4	32	0.752	0.692	6	61	0.788
1727	0.98	0.982	7	38	1.166	1.083	4	23	1.023	0.952	11	47	0.991	1.046	10	29	1.004	1.03	4	24	0.965	0.996	4	10	1.135	1.168	4	25	1.081	1.085	4	10	0.93	0.921	5	37	0.888	0.899	7	68	1.028	1.026	4	32	1.069	0.981	6	61	0.877
1726	1.037	0.966	7	38	1.113	0.995	4	23	1.229	1.132	11	45	0.853	0.989	10	29	1.016	1.015	4	24	0.913	0.887	4	10	1.015	0.996	4	25	1.152	0.974	4	10	0.97	1.065	5	37	1.11	1.091	7	68	1.118	1.117	4	32	1.142	1.082	6	61	1.15
1725	1.119	1.055	7	38	1.451	1.441	4	23	1.243	1.031	11	45	0.912	1.048	10	29	0.952	0.957	4	24	1.026	1.067	4	10	1.056	1.047	4	25	1.403	1.48	4	10	1.005	1.014	5	37	1.125	1.131	7	68	1.1	1.143	4	32	1.114	1.062	6	61	1.154
1724	1.162	1.093	7	38	1.069	0.938	4	23	1.219	0.906	11	45	0.813	0.729	10	29	1.111	1.069	4	22	1.003	0.885	4	10	0.926	0.823	4	25	0.908	0.909	4	10	1.006	1.023	5	37	1.057	1.056	7	68	0.991	0.96	4	32	1.03	0.912	6	61	1.086
1723	1.154	1.079	7	38	1.151	1.019	4	23	1.334	1.019	11	45	1.127	1.005	10	29	1.107	1.054	4	22	1.112	1.156	4	10	1.045	0.995	4	25	1.015	1.132	4	9	0.965	0.963	5	36	1.095	1.073	7	68	1.051	1.112	4	32	1.12	1.115	6	61	1.089
1722	1.126	1.254	7	38	1.291	1.176	4	22	1.227	1.153	11	45	1.259	1.263	10	29	1.184	1.295	4	21	1.041	1.001	4	10	1.104	1.124	4	25	0.849	0.93	4	9	0.985	1.018	5	36	1.02	1.045	7	68	0.942	1.017	4	32	0.862	0.879	6	61	0.886
1721	0.899	0.932	7	37	1.005	0.923	4	22	0.88	0.966	11	44	1.118	1.163	10	28	0.915	1.062	4	21	1.099	1.148	4	10	0.961	0.946	4	24	0.753	0.649	3	5	0.946	0.944	5	34	0.966	0.985	7	68	0.89	0.957	4	32	0.805	0.803	6	61	0.869
1720	0.952	0.981	7	35	1.029	0.967	4	16	0.684	0.801	11	40	1.037	1.132	10	28	0.733	0.706	4	21	0.849	0.982	4	10	1.073	1.061	4	24	1.182	1.173	3	5	0.951	0.949	5	34	0.917	0.939	7	68	0.906	0.934	4	32	0.892	0.92	6	61	0.961
1719	0.889	1.088	7	35	0.792	1.028	4	13	0.768	0.929	10	38	0.931	1.032	9	27	0.913	1.075	4	20	0.704	0.793	4	9	0.957	0.954	4	24	0.918	0.927	3	5	0.936	0.976	5	34	0.981	0.97	7	68	1.095	1.113	4	32	0.874	0.941	6	61	0.84
1718	0.737	0.787	7	35	0.485	0.702	4	11	0.499	0.515	10	37	0.902	0.856	9	27	0.824	0.707	4	19	0.785	0.842	4	9	0.853	0.828	4	22	1.003	0.975	3	5	0.797	0.787	5	34	1.043	1.065	7	67	0.98	1.009	4	32	0.877	0.936	6	61	0.78
1717	0.882	0.845	7	35	0.639	0.876	3	10	0.928	1.01	10	37	1.159	0.945	9	27	1.105	1.144	4	17	0.843	0.809	4	9	1.008	1.047	4	22	1.102	1.076	3	5	0.894	0.87	5	34	1.009	1.006	7	67	1.037	1.038	4	32	0.984	1.023	6	61	1.185
1716	1.093	1.073	7	35	0.502	0.848	3	9	0.787	0.967	9	37	1.208	1.132	9	27	1.007	1.015	4	17	1.018	1.077	4	9	0.969	1.034	4	22	1.076	1.116	3	5	0.991	0.985	5	34	1.087	1.086	7	66	1.107	1.069	4	32	1.062	1.128	6	61	1.123
1715	1.023	1.071	7	34	0.451	0.75	3	9	0.762	0.979	9	38	1.118	1.193	9	27	1.035	1.082	4	17	0.912	0.799	4	9	0.944	0.975	4	22	0.868	0.843	2	4	0.964	1.018	5	34	1.064	1.119	7	65	1.092	1.06	4	32	0.969	1.011	6	61	1
1714	0.978	1.135	7	34	0.344	0.502	3	9	0.64	0.881	9	39	0.818	0.907	9	27	0.903	0.861	4	17	1.176	1.227	4	9	0.998	1.019	4	22	1.155	1.165	2	4	0.896	0.869	5	34	0.997	0.953	7	64	1.044	0.92	4	32	0.968	1.011	6	61	0.863
1713	0.739	0.749	7	32	0.862	0.896	4	16	0.889	1.132	9	39	0.766	0.877	9	26	1.109	1.133	4	17	0.969	1.112	4	9	0.943	0.958	4	22	0.939	0.885	2	4	1.106	1.123	5	34	1.145	1.163	7	64	1.168	1.142	4	32	1.163	1.176	6	61	1.156
1712	0.94	0.935	7	34	1.003	1.036	4	16	0.853	0.907	9	40	0.792	0.906	9	26	1.01	1.069	4	17	0.789	0.883	4	9	1.006	0.995	4	22	1.192	1.158	2	4	1.082	1.104	5	34	0.987	1.001	7	64	0.998	0.917	4	32	1.033	1.01	6	61	1.046
1711	0.952	0.934	7	37	0.969	0.907	4	16	1.083	1.131	9	42	0.838	0.812	9	26	0.88	0.78	4	17	0.8	0.729	4	9	0.956	0.869	4	22	1.106	1.164	2	4	0.93	0.907	5	34	0.963	0.996	7	64	0.932	0.81	4	32	1.033	1.021	6	61	1.069
1710	1.019	0.973	7	37	1.142	1.078	4	16	1.165	1.181	9	42	1.074	1.103	9	28	1.116	1.069	4	17	1.082	0.79	4	11	1.111	0.968	4	22	0.81	0.774	2	4	1.017	1.011	5	34	0.995	0.967	7	63	1.048	0.917	4	32	1.052	1.042	6	61	0.924
1709	1.08	1.077	7	37	1.214	1.174	4	16	1.202	1.24	9	42	1.132	1.249	9	28	1.158	1.203	4	17	1.478	1.483	4	14	1.256	1.254	4	22	1.179	1.186	2	4	0.988	0.987	5	34	1.135	1.078	7	63	1.052	0.961	4	32	1.054	0.977	6	61	1.145
1708	1.051	1.012	7	37	1.161	1.133	4	16	1.058	1.092	9	42	0.893	0.866	9	27	0.982	1.075	4	19	1.173	1.109	4	14	1.086	1.099	4	22	0.969	0.968	2	4	1.104	1.101	5	34	1.038	0.99	7	62	1.017	1.019	4	32	1.076	0.968	6	61	1.155
1707	1.095	1.042	7	37	1.046	1.055	4	16	1.211	1.175	9	41	1.157	1.152	9	27	0.88	0.857	4	19	1.16	1.24	4	14	0.961	1.009	4	22	1.035	1.091	2	4	1.059	1.093	5	34	0.948	0.877	7	58	0.848	0.884	4	32	0.933	0.92	6	61	1.092
1706	1.067	1.035	7	36	1.074	0.986	4	16	1.138	1.093	9	41	1.03	0.838	9	27	1.016	1.03	4	19	1.015	0.906	4	14	0.722	0.696	4	22	0.801	0.848	2	4	0.919	0.89	5	34	0.793	0.738	7	55	0.785	0.834	4	31	0.906	0.805	6	61	1.062
1705	1.087	1.071	7	37	1.177	1.05	4	16	1.289	1.181	9	41	1.25	1.169	9	26	0.985	0.919	4	19	1.19	1.295	4	14	0.992	0.985	4	22	0.726	0.8	1	3	1.076	1.029	5	34	0.702	0.755	7	54	0.921	0.971	4	31	1.132	1.11	6	60	1.176
1704	1.055	1.072	7	37	1.194	1.179	4	16	1.135	1.003	9	41	1.116	1.118	9	26	1.21	1.265	4	19	1.004	1.239	4	14	0.952	0.997	4	22	0.906	1.02	1	3	1.13	1.19	5	34	0.477	0.57	7	54	0.796	1.033	4	31	1.055	1.119	6	60	0.875
1703	0.994	0.979	7	36	0.982	1.14	4	16	1.176	1.095	9	41	0.81	0.856	9	26	0.947	0.892	4	19	0.427	0.477	4	14	0.836	0.837	4	22	0.608	0.662	1	3	0.9	0.882	5	34	0.617	0.709	7	54	0.468	0.576	4	31	0.782	0.769	6	60	0.722
1702	0.987	1.079	7	36	0.806	1.009	4	16	1.089	0.972	9	41	0.898	1.141	9	26	1.086	1.215	4	19	0.89	0.951	4	16	1.09	1.118	4	21	1.073	1.188	1	3	1.022	1.099	5	34	0.784	0.8	7	61	0.87	0.946	4	33	1.036	1.115	6	63	0.884
1701	0.836	0.904	7	36	0.771	0.86	4	16	1.023	0.901	9	41	0.625	0.829	8	24	0.783	0.731	4	19	0.892	0.898	4	16	0.997	1.032	4	21	0.488	0.539	1	3	0.924	0.93	5	34	1.056	1.046	7	62	1.05	1.085	4	33	0.876	0.928	6	63	0.867
1700	0.874	0.86	7	36	0.69	0.791	4	16	1.005	0.825	9	41	0.841	0.871	8	24	0.887	0.867	4	18	1.038	1.002	4	16	1.03	1.061	4	20	1.136	0.917	1	3	0.987	0.957	5	34	1.177	1.151	7	63	1.112	1.118	4	33	0.94	0.997	6	63	0.92
1699	0.998	0.957	7	37	0.863	0.843	5	19	1.176	0.946	9	40	0.995	0.912	8	24	1.106	1.172	4	18	1.007	1.069	4	16	1	1.065	4	20	1.837	1.806	1	3	0.988	1.036	5	34	1.188	1.163	7	63	1.134	1.218	4	32	1.003	1.072	6	63	0.998
1698	1.002	0.962	7	37	1.103	0.944	5	20	1.166	0.955	9	40	1.28	1.099	8	24	0.915	0.753	4	17	0.874	1.009	4	16	0.822	0.908	4	19	0.565	0.57	1	3	0.839	0.808	5	34	1.092	1.056	7	63	0.988	0.996	4	32	0.913	0.943	6	63	0.876
1697	1.117	1.092	7	37	1.135	0.947	5	21	1.055	1.13	9	40	1.307	1.176	8	24	1.239	1.111	4	17	0.862	0.817	4	16	1.075	1.049	4	18	1.275	1.046	1	3	1.064	1.1	5	34	1.083	1.175	7	62	1.088	1.079	4	32	1.13	1.213	6	63	1.066
1696	1.055	1.051	7	37	0.949	0.975	5	21	0.714	0.997	9	40	1.302	1.267	8	23	1.352	1.279	4	16	1.063	1.039	4	16	1.102	1.096	4	17	1.76	1.506	1	3	1.024	1.023	5	33	0.904	0.94	7	62	1.064	0.988	4	32	0.963	0.967	6	63	0.899
1695	1.044	1.149	7	37	1.139	1.357	4	19	0.467	0.848	9	40	1.061	1.166	8	23	1.232	1.223	4	16	1.094	1.075	4	15	1.036	0.957	4	17	1.553	1.524	1	3	1.123	1.114	5	33	1.153	1.135	7	62	1.301	1.295	4	32	1.143	1.145	6	63	1.116
1694	0.828	0.963	7	37	0.783	0.934	4	19	0.315	0.478	9	40	0.951	0.986	8	23	1.197	1.237	4	16	1.204	1.294	4	15	1.115	1.117	4	17	0.766	0.925	1	3	1.174	1.233	5	33	1.217	1.218	7	62	1.102	1.088	4	32	1.152	1.154	6	63	1.227
1693	0.72	0.836	7	37	0.798	0.778	4	21	0.775	0.754	9	40	0.716	0.566	8	23	1.038	1.089	4	16	0.897	0.888	4	15	0.918	0.856	4	16	0.524	0.669	1	3	1.051	1.065	5	33	1.142	1.105	7	60	1.043	1.014	4	32	1.084	1.042	6	62	1.105
1692	0.778	0.773	7	38	1.021	0.846	4	22	1.126	1.029	9	44	1.155	1.088	8	23	0.919	1.104	4	16	0.913	0.803	4	15	1.068	1.017	4	15	0.744	0.806	1	3	1.059	1.057	5	33	1.073	1.076	7	59	1.035	1.023	4	32	1.133	1.112	6	62	0.944
1691	1.009	0.987	7	39	1.173	1.028	4	22	1.131	1.101	9	44	1.066	1.04	8	23	0.666	0.89	4	16	1.102	1.107	4	15	1.069	1.197	4	15	0.937	0.992	1	3	0.998	0.994	5	33	0.895	0.925	7	59	0.974	0.982	4	32	0.939	0.938	6	62	1.032
1690	1.053	1.1	7	39	1.197	1.241	4	22	1.111	1.258	9	44	0.886	0.971	8	23	0.475	0.545	4	16	1.017	1.12	4	15	0.727	0.781	4	15	0.83	0.855	1	3	0.964	0.955	5	33	0.778	0.841	7	59	0.91	0.907	4	32	0.877	0.875	6	62	1.015
1689	0.958	0.991	7	39	1.009	1.18	4	21	0.976	1.23	9	44	0.781	0.976	8	23	0.727	0.787	4	16	0.884	0.908	4	15	0.822	0.856	4	15	1.029	1.041	1	3	0.869	0.87	5	32	0.827	0.815	7	59	1.007	1.001	4	32	0.925	0.878	6	61	0.976
1688	0.945	0.931	7	39	0.811	0.906	4	20	0.599	0.796	9	44	0.914	1.142	8	23	0.854	0.836	4	16	0.925	0.878	4	15	0.89	0.89	4	15	0.944	0.954	1	3	0.926	0.915	5	32	1.053	1.033	7	59	1.058	1.005	4	32	1.037	0.976	6	61	1.059
1687	0.901	0.976	7	39	0.862	1.005	4	20	0.864	0.788	10	46	0.7	0.707	8	23	0.998	1.028	4	16	1.091	0.996	4	15	1.086	1.063	4	15	1.019	1.098	1	3	1.028	1.052	5	31	1.114	1.134	7	59	1.106	1.139	4	32	1.119	1.111	6	61	1.02
1686	0.954	0.842	7	39	0.862	0.889	4	20	1.23	1.034	10	46	1.076	1.035	8	23	1.046	0.923	4	17	1.266	1.167	4	15	1.07	1.025	4	15	0.674	0.705	1	3	1.035	1.04	5	31	1.031	1.03	7	59	0.924	0.923	4	32	0.95	0.918	6	61	0.904
1685	1.183	1.061	7	39	1.109	1.166	4	20	1.358	1.171	10	46	1.275	1.238	8	23	1.071	1.061	4	18	1.143	1.115	4	15	1.041	1.013	4	15	1.11	1.084	1	3	1.043	1.031	5	31	1.058	1.023	7	58	0.96	0.979	4	32	1.015	1.015	6	61	1.065
1684	1.127	1.09	7	39	1.105	0.999	4	20	1.288	1.059	10	46	1.255	1.148	8	23	1.207	1.204	4	18	1.054	1.062	3	14	1.051	0.997	4	15	1.04	0.975	1	3	1.095	1.097	5	31	1.016	1.002	7	58	0.951	1.013	4	32	0.965	0.952	6	61	0.987
1683	1.122	1.045	7	39	1.145	0.755	4	20	1.224	1.12	10	46	1.224	1.095	8	23	1.201	1.057	4	18	1.014	1.025	3	14	1.122	1.157	4	15	1.244	1.06	1	3	0.832	0.839	5	31	0.916	0.945	7	58	0.86	0.932	4	32	0.998	1.032	6	61	0.927
1682	1.183	1.16	7	39	1.241	1.034	4	20	1.125	1.043	10	46	1.195	1.095	8	24	1.361	1.396	4	18	0.935	0.922	3	14	0.933	0.972	4	15	1.617	1.613	1	3	0.873	0.838	5	31	0.834	0.852	7	58	0.886	0.928	4	32	0.854	0.871	6	60	0.762
1681	1.059	1.081	7	39	1.396	1.367	4	20	0.982	1.024	10	46	1.093	1.089	8	24	1.057	1.063	4	18	1.114	1.068	3	14	1.005	1.032	4	15	0.62	0.78	1	3	0.962	0.973	5	31	0.881	0.905	7	58	0.974	0.988	4	32	0.897	0.903	6	60	0.972
1680	1.075	1.124	7	39	1.012	1.138	4	20	0.959	1.005	10	46	0.941	0.984	8	24	0.994	1.071	4	18	1.142	1.171	3	14	0.911	0.907	4	15	0.613	0.699	1	3	0.935	0.892	5	31	0.974	1.024	7	57	1.075	1.089	4	32	1.003	1.047	6	60	0.919
1679	0.89	0.894	7	39	0.828	0.802	4	20	0.704	0.862	10	46	0.751	0.684	8	24	0.714	0.763	4	18	1.007	1.048	3	14	0.924	0.926	4	15	0.925	0.959	1	3	0.991	0.921	5	31	0.985	0.922	7	57	1.023	0.988	4	32	0.949	0.928	6	60	0.847
1678	0.923	1.048	7	39	0.795	0.96	4	20	0.908	1.178	10	46	0.891	0.895	8	24	0.804	0.861	4	18	1.032	1.099	3	14	0.993	1.021	4	15	0.926	0.936	1	3	1.152	1.201	5	31	1.203	1.195	7	56	1.101	1.111	4	32	1.064	1.048	6	60	1.179
1677	0.772	0.897	7	39	0.778	0.976	4	20	0.635	0.886	10	46	0.869	0.915	8	24	0.84	0.804	4	18	0.872	0.938	3	14	0.903	0.914	4	15	1.028	1.072	1	3	0.883	0.853	5	31	1.001	1.05	7	56	0.969	0.988	4	32	1.066	1.095	6	60	1.134
1676	0.744	0.748	7	39	0.722	0.879	4	20	0.762	0.973	10	46	0.855	0.898	8	24	0.982	0.993	4	18	0.852	0.863	3	14	0.867	0.855	4	15	0.805	0.734	1	3	0.932	0.956	5	30	0.885	0.929	7	56	0.935	0.924	4	32	0.948	0.939	6	60	0.99
1675	0.975	0.983	7	39	0.921	1.04	4	20	0.864	0.855	10	46	0.863	1.039	8	24	1.021	0.93	4	18	0.901	0.937	3	14	1.078	1.058	4	15	1.436	1.291	1	3	1.019	1.027	5	29	0.987	0.936	7	56	1.021	0.969	4	32	1.064	1.107	6	60	0.972
1674	0.984	1.02	7	39	0.796	0.907	4	20	1.141	1.136	10	45	0.73	0.767	8	24	1.155	1.16	4	18	0.896	0.89	3	14	1.049	1.032	4	15	1.321	1.321	1	3	1.049	1.028	5	29	1.213	1.209	7	56	1.186	1.171	4	32	1.103	1.107	6	59	1.173
1673	1.001	0.887	7	38	1.01	1.019	4	21	1.133	1.112	10	45	0.942	0.962	8	24	1.054	1.047	4	18	0.863	0.854	3	14	0.834	0.774	4	14	0.789	0.751	1	3	1.127	1.108	5	29	1.063	0.978	7	55	1.018	1.003	4	32	0.914	0.898	6	59	1.031
1672	1.141	1.116	7	38	1.224	1.072	4	21	1.232	1.103	10	45	1.185	1.2	8	24	1.127	1.219	4	18	0.903	0.944	3	14	1.108	1.116	4	14	1.315	1.265	1	3	1.111	1.143	5	28	1.098	1.064	6	54	1.04	1.035	4	32	0.987	0.981	6	59	1.051
1671	1.029	0.921	7	38	1.208	0.992	4	21	1.051	0.846	10	46	0.985	1.031	8	24	0.938	0.927	4	18	0.924	0.93	3	14	0.845	0.901	4	14	1.02	1.173	1	3	0.986	0.959	5	28	0.956	1.022	6	52	0.961	0.982	4	32	1.052	1.09	6	59	0.959
1670	1.354	1.315	7	38	1.403	1.16	4	21	1.471	1.282	10	46	1.158	1.185	8	24	0.959	0.909	4	18	1.008	1.015	3	14	0.864	0.922	4	13	0.381	0.606	1	3	0.964	0.959	5	28	0.705	0.746	6	52	0.822	0.845	4	32	0.9	0.901	6	59	0.91
1669	1.155	1.078	7	38	1.345	1.061	4	21	1.191	1.004	10	44	1.087	1.058	8	24	1.088	1.118	4	18	0.958	1.007	3	14	0.877	0.96	4	13	0.512	0.648	1	3	0.925	0.948	5	28	0.892	0.871	6	52	0.975	0.962	4	32	0.931	0.961	6	59	0.982
1668	1.128	1.21	7	38	1.352	1.263	4	21	1.236	1.174	10	44	1.175	1.183	8	24	0.966	0.962	4	18	1.017	1.014	3	14	0.977	1.049	4	13	0.798	0.938	1	3	0.954	0.95	5	28	1.055	1.079	6	52	1.046	1.098	4	32	1.053	1.025	6	59	1.089
1667	0.939	1.014	7	38	0.995	1.059	4	21	0.918	0.934	10	44	1.003	0.953	8	24	0.92	0.959	3	17	0.908	0.882	3	14	0.815	0.944	3	13	0.577	0.678	1	3	1.066	1.013	5	28	0.984	0.95	6	52	0.929	0.865	4	32	0.946	0.945	6	59	0.97
1666	0.885	1.118	7	38	0.952	1.142	4	21	0.962	1.139	10	44	1.166	1.238	8	24	1.096	1.184	3	17	1.148	1.059	3	14	0.93	1.022	3	13	0.884	0.861	1	3	1.116	1.135	5	28	1.066	1.108	6	52	1.169	1.237	4	32	1.082	1.122	6	59	1.047
1665	0.517	0.594	7	37	0.632	0.794	4	21	0.604	0.95	10	43	1.017	1.048	8	24	0.874	0.935	3	17	1.213	1.189	3	12	0.933	0.944	3	13	1.181	1.042	1	3	0.936	1.014	5	28	0.983	0.96	6	52	0.968	1.002	4	32	0.934	0.982	6	59	0.824
1664	0.832	0.857	7	40	0.691	0.732	4	22	0.619	0.877	10	43	1.044	0.79	8	24	0.838	0.754	3	17	1.144	1.089	3	12	1.038	0.905	3	13	1.459	1.321	1	3	0.904	0.868	5	28	1.068	1.034	6	52	0.854	0.858	4	32	0.932	0.924	6	59	0.949
1663	0.919	0.906	7	40	0.942	0.98	4	23	0.694	0.814	10	43	1.147	1.081	8	23	1.133	1.121	3	17	1.213	1.298	3	12	1.315	1.297	3	13	1.256	1.026	1	3	0.998	1.031	5	28	1.151	1.139	6	52	1.026	1.066	4	32	1.02	1.018	6	59	1.04
1662	1.022	1.026	7	40	1.011	1.035	4	23	0.872	0.783	10	43	1.122	1.104	8	23	0.727	0.603	3	17	0.844	0.838	3	12	1.152	1.077	3	13	1.786	1.586	1	3	0.982	1.001	5	28	1.037	1.015	6	52	0.967	0.971	4	32	0.998	0.98	6	59	0.881
1661	0.947	0.992	7	40	0.924	0.842	4	23	1.196	1.023	10	43	0.937	0.983	8	23	1.177	1.277	3	17	0.945	0.938	3	12	1.248	1.263	3	13	1.294	1.154	1	3	1.075	1.098	5	28	0.975	1.03	6	51	1.018	1.044	4	31	1.04	1.039	6	59	1.093
1660	0.936	0.884	7	40	0.957	0.971	4	23	1.244	1.003	10	43	0.897	0.963	8	23	0.863	0.898	3	17	1.02	1.044	3	12	1.135	1.095	3	13	1.405	1.48	1	3	1.062	1.013	5	28	0.828	0.78	6	51	0.987	1.012	4	31	1.016	0.988	6	59	1.13
1659	1.07	1.111	7	40	1.063	1.115	4	23	1.372	1.215	10	43	0.806	0.827	8	23	0.901	0.84	3	17	0.796	0.813	3	12	0.943	1.013	3	13	0.429	0.528	1	3	1.038	1.047	5	28	1.078	1.123	6	51	1.008	0.976	4	31	1.038	1.022	6	58	0.921
1658	0.956	0.917	7	40	0.98	0.939	4	24	1.1	0.999	10	43	0.983	1.038	8	23	1.134	1.098	3	17	0.916	1.016	3	12	1.001	1.067	3	13	1.004	1.077	1	3	0.984	1.041	5	28	0.929	0.985	6	50	1.059	1.05	4	31	1.019	0.999	6	58	1.069
1657	1.056	0.919	7	40	0.952	1.009	4	24	1.025	0.994	10	43	0.787	0.685	8	23	1.122	1.066	3	17	0.654	0.801	3	12	0.705	0.638	3	13	0.7	0.629	1	3	0.94	0.937	5	28	0.992	0.92	6	49	0.969	0.915	4	31	0.964	0.881	6	58	1.106
1656	1.105	1.056	7	39	0.967	0.94	4	24	1.019	1.095	10	43	1.133	1.177	8	23	1.14	1.14	3	17	0.797	0.751	3	12	1.212	1.118	3	12	1.516	1.47	1	3	1.1	1.135	5	28	1.131	1.161	6	49	1.125	1.149	4	31	1.135	1.075	6	58	1.193
1655	1.11	1.132	7	39	0.987	1.001	5	25	0.75	0.873	10	42	1.049	1.131	8	23	1.048	1.036	3	17	1.098	1.165	3	12	1.271	1.213	3	12	0.859	0.956	1	3	0.901	0.886	5	28	0.898	0.886	6	49	0.813	0.813	4	31	0.824	0.758	6	58	0.942
1654	0.966	0.967	7	39	0.92	1.112	5	25	0.725	0.695	10	42	0.841	0.843	8	23	1.047	1.092	3	17	0.863	0.87	3	12	0.95	0.917	3	12	0.719	0.872	1	3	1.025	1.034	5	29	0.911	0.95	6	49	0.917	0.894	4	31	0.918	0.887	6	57	0.887
1653	0.999	0.848	7	39	0.92	0.972	5	24	0.928	0.86	10	42	0.954	0.894	8	23	0.993	1.007	3	17	1.138	1.043	3	12	0.864	0.913	3	11	0.577	0.686	1	3	1.068	1.064	5	29	0.868	0.891	6	49	0.998	0.917	4	31	0.914	0.835	6	57	0.823
1652	1.162	1.194	7	39	0.936	0.995	5	24	1.043	1.121	10	42	1.089	1.186	8	22	0.979	1.134	3	17	1.223	1.227	3	12	0.874	0.91	3	11					1.023	1.046	5	29	1.036	1.024	6	48	1.056	1.023	4	31	1.107	1.051	6	57	1.184
1651	0.999	0.999	7	39	0.974	0.949	5	24	0.912	1.048	10	42	0.945	1.028	8	22	0.695	0.836	3	16	0.956	0.901	3	12	0.87	0.901	3	11					0.895	0.886	5	29	1.026	1.059	6	48	1.03	1.089	4	31	1.022	1.029	6	56	1.018
1650	0.993	1.053	7	39	1.008	1.019	5	25	0.77	0.795	10	41	0.817	0.773	8	22	0.639	0.83	3	16	1.054	1.172	3	12	0.907	0.837	3	11					0.964	0.939	5	29	0.929	0.893	6	48	0.894	0.897	4	31	0.92	0.908	6	56	0.802
1649	0.834	0.854	7	39	0.906	1.016	5	25	0.905	1.048	10	41	1.093	1.163	8	22	0.551	0.513	3	16	1.024	1.158	3	12	0.826	0.821	3	11					0.966	0.972	5	29	1.036	1.096	6	47	1.008	1.033	4	31	0.97	1.022	6	55	0.877
1648	0.966	1.067	7	39	0.955	1.021	5	25	0.972	1.027	10	41	0.939	0.966	8	20	1.091	1.064	3	17	0.721	0.778	3	12	0.89	0.81	3	10					0.839	0.879	5	29	0.939	0.919	6	47	0.976	1.05	4	31	0.986	1.039	6	55	0.998
1647	0.846	0.992	7	39	0.876	1.02	5	25	0.947	1.087	10	41	1.011	1	8	20	1.091	1.045	3	17	0.959	0.945	3	12	1.015	1.051	3	10					0.937	0.901	5	29	1.044	1.035	6	46	0.878	0.931	4	31	0.92	1.012	6	55	1.048
1646	0.8	0.921	7	39	0.853	1.007	5	25	0.941	1.096	10	41	1.044	1.091	8	20	1.129	1.076	3	17	0.97	1	3	12	0.824	0.878	3	10					1.006	1.019	5	29	1.008	1.007	6	46	0.916	0.933	4	31	0.966	0.972	6	55	0.999
1645	0.73	0.798	7	39	0.798	0.832	5	25	0.884	0.985	10	41	1.035	0.951	8	20	1.154	1.13	3	17	0.962	0.882	3	12	0.867	0.862	3	10					0.945	0.935	5	29	0.927	0.93	6	46	0.916	0.97	4	31	0.881	0.95	5	55	0.885
1644	0.864	0.995	7	39	1.086	1.085	5	25	0.996	0.998	10	41	1.188	1.043	9	21	1.16	1.064	3	17	1.181	1.15	3	11	0.894	0.867	3	10					1.024	1.031	5	29	0.899	0.946	6	46	0.934	1.026	4	31	1.065	1.181	5	55	0.965
1643	0.763	0.653	7	39	1.112	0.991	5	25	1.097	1.064	10	41	1.101	1.006	9	21	1.165	1.147	3	17	1.163	1.087	3	11	0.877	0.871	3	10					0.83	0.861	5	29	0.905	0.956	6	46	0.878	0.867	4	31	0.9	0.971	5	55	0.868
1642	1.203	1.223	7	40	1.451	1.277	5	25	1.224	1.26	10	41	1.006	0.988	8	20	1.133	1.217	3	17	1.148	1.052	3	11	1.012	1.065	3	10					0.969	0.912	5	29	1.071	1.058	6	45	1.109	1.082	4	31	1.14	1.19	5	55	0.958
1641	1.008	0.866	7	39	1.084	1.119	5	25	1.056	1.144	10	41	0.976	1.222	8	20	0.913	1.325	3	17	1.171	1.493	3	11	1.02	1.203	3	10					1.105	1.146	5	29	1.232	1.237	6	44	1.184	1.165	4	31	1.177	1.168	5	55	1.122
1640	1.142	1.172	7	39	1.174	1.064	5	25	1.068	1.12	10	39	0.624	0.802	8	20	0.808	0.967	3	17	0.876	0.928	3	11	0.777	0.907	3	10					0.976	0.992	5	29	1.107	1.084	6	44	1.12	1.106	4	31	1.167	1.163	5	55	1.095
1639	0.951	0.849	7	39	1.086	1.058	5	25	0.886	0.907	10	39	0.694	0.751	8	20	0.616	0.653	3	18	0.909	0.846	3	11	0.756	0.785	3	10					1.078	1.057	5	29	1.05	1.037	6	44	1.029	1.047	4	31	1.058	1.012	5	54	1.013
1638	1.271	1.184	7	39	1.127	1.305	5	25	1.157	1.011	10	39	1.083	1.187	8	20	0.809	0.745	3	18	0.997	1.071	3	11	1.024	1.092	3	10					1.141	1.211	5	29	0.98	1.039	6	44	1.062	1.087	4	31	1.057	1.054	5	54	0.996
1637	1.07	0.96	7	39	0.945	0.98	5	25	1.136	0.886	10	39	0.995	0.894	8	20	1.109	0.958	3	18	0.881	0.909	3	11	1.121	1.045	3	10					0.95	0.891	5	29	0.835	0.804	6	44	0.867	0.834	4	31	0.86	0.83	5	54	0.819
1636	1.251	1.17	7	39	0.982	0.963	5	25	1.335	1.057	10	39	1.311	1.142	8	20	1.365	1.326	3	18	0.914	0.916	3	11	1.119	1.031	3	10					1.01	1.037	5	29	1.053	1.054	6	44	1.031	1.041	4	31	1.03	0.978	5	54	1.066
1635	1.153	1.085	7	39	0.973	0.837	5	25	1.227	0.948	10	39	1.302	1.17	8	19	1.29	1.316	3	18	0.994	0.969	3	11	1.205	1.265	3	9					0.817	0.798	5	29	0.997	1.015	6	44	0.968	1.021	4	31	1.153	1.139	5	54	0.961
1634	1.11	1.133	7	38	1.115	1.014	5	25	1.229	1.018	10	39	1.181	1.174	8	19	1.03	0.98	3	18	1.088	1.02	3	11	1.062	1.083	3	9					1.061	1.029	5	29	0.989	0.983	6	44	0.89	0.858	4	31	0.937	0.929	5	54	1.018
1633	1.005	0.996	7	38	0.969	0.873	4	24	0.98	0.917	10	39	1.126	1.2	8	19	1.119	1.136	3	18	1.224	1.169	3	11	1.117	1.213	3	9					1.112	1.147	5	29	1.024	1.069	6	44	1.103	1.172	4	31	1.009	1.09	5	54	1.062
1632	1.088	1.182	7	38	1.201	1.154	4	24	0.914	1.066	9	33	0.782	0.811	8	19	1.013	0.947	3	18	1.186	1.227	3	11	1	1.054	3	9					1.036	1.051	5	30	0.927	0.929	5	43	0.896	0.924	4	31	0.87	0.879	5	54	0.928
1631	0.869	0.819	7	38	0.569	0.809	4	23	0.457	0.786	7	21	0.754	0.676	8	19	1.146	1.146	3	18	0.904	0.881	3	11	0.894	0.953	3	9					1.039	1.071	5	30	1.112	1.055	5	43	1.033	1.048	4	31	1.044	1.062	5	54	1.139
1630	0.916	1.007	7	38	0.605	0.982	4	23	0.454	0.924	7	21	1.001	0.994	8	19	1.052	1.116	3	18	1.048	1.181	3	11	1.054	1.087	3	8					0.974	0.933	5	30	1.08	1.067	5	43	0.998	1.047	4	31	1.003	1.061	5	54	1.105
1629	0.92	0.982	7	38	0.263	0.479	4	22	0.286	0.633	7	21	0.989	1.062	8	20	0.909	1.069	3	18	0.814	1.104	3	11	0.841	0.895	3	8					1.168	1.2	5	30	1.027	1.031	5	43	1.002	1.011	4	30	0.935	0.991	5	54	0.91
1628	0.731	0.888	7	38	0.595	0.809	4	23	0.501	0.649	7	21	0.828	0.885	8	20	0.637	0.714	3	18	0.738	0.733	3	11	1.183	1.13	3	8					1.022	1.007	5	30	0.983	0.952	5	43	1.04	1.05	4	30	0.968	1.012	5	54	0.999
1627	0.724	0.885	7	38	0.721	0.841	4	23	0.852	0.875	8	22	0.876	0.964	8	20	0.713	0.683	3	18	0.803	0.926	3	11	1.021	1.058	2	7					0.968	0.975	5	30	0.951	0.989	5	43	1.048	1.094	4	30	1.024	1.074	5	54	0.996
1626	0.719	0.697	7	38	0.924	0.935	4	23	1.121	1.057	8	22	0.961	1.033	8	20	1.041	1.049	3	18	0.739	0.705	3	11	0.847	0.875	2	7					0.881	0.898	5	29	0.926	0.951	5	43	0.927	0.952	4	30	0.956	0.935	5	53	1.043
1625	0.932	0.901	7	38	1.104	1.038	4	23	1.191	0.986	9	38	0.894	0.815	8	20	1.009	1.019	3	18	1.026	0.938	3	12	1.003	1.03	2	7					0.903	0.873	5	29	0.966	0.977	5	43	1.02	1.006	4	30	1.158	1.142	5	53	1.051
1624	1.058	0.971	7	38	1.181	1.087	4	23	1.328	1.056	9	38	1.167	1.176	8	20	1.077	1.001	3	18	0.91	0.877	3	12	0.903	0.994	2	7					1.105	1.099	5	29	1.021	1.027	5	43	1.055	1.016	4	30	1.143	1.099	5	53	1.197
1623	1.159	1.019	7	38	1.16	1.017	4	23	1.338	1.132	9	38	1.123	1.092	8	19	1.122	1.054	3	18	1.07	1.091	3	12	0.913	1.005	2	7					1.028	1.01	5	29	1.044	1.052	5	42	1.063	1.047	4	30	1.155	1.164	5	53	1.098
1622	1.274	1.116	7	38	1.24	1.128	4	23	1.167	1.078	9	38	1.113	1.099	8	18	1.018	1.072	3	18	1.037	1.027	3	12	0.886	0.858	2	7					0.957	0.896	5	28	1.005	0.987	5	42	1.064	0.911	4	30	0.917	0.71	5	53	0.861
1621	1.262	1.297	7	38	1.197	1.182	4	23	1.064	1.174	9	38	1.091	1.116	8	18	0.908	0.976	3	17	1.046	1.023	3	12	1.118	1.05	2	7					1.072	1.02	5	28	1.134	1.106	5	42	1.171	1.093	4	30	1.159	1.082	5	53	0.875
1620	1.088	1.111	7	38	1.132	1.131	4	23	0.778	1.054	9	38	1.002	0.918	8	17	0.901	1.111	3	17	1.129	1.098	3	12	1.201	1.168	2	7					1.031	1.131	5	28	1.106	1.114	5	41	0.98	0.985	4	30	1.054	1.029	5	53	1.101
1619	0.982	1.075	7	38	0.951	1.074	4	23	0.748	0.901	9	38	1.063	1.038	8	17	0.534	0.394	3	17	0.979	1.297	3	12	1.143	1.169	2	7					0.872	0.866	5	28	0.95	0.958	5	41	0.921	0.906	4	30	0.89	0.923	5	53	1.001
1618	0.775	0.704	7	38	0.929	0.905	4	23	0.723	0.798	9	38	0.926	0.995	8	17	1.088	1.067	3	17	0.84	0.889	3	12	0.867	0.808	2	7					1.016	0.956	5	28	1.027	0.983	5	41	0.987	0.999	4	30	0.928	0.88	5	53	0.955
1617	1.143	1.134	7	39	1.087	0.963	4	23	0.925	1.059	9	43	0.921	1.067	8	17	1.078	1.095	3	17	0.885	0.917	3	12	1.085	1.078	2	7					1.143	1.217	5	28	1.034	1.092	5	41	1.065	1.041	4	31	0.97	0.94	5	53	1.021
1616	1.11	1.133	7	39	1.069	1.099	4	23	0.911	0.959	9	43	0.812	0.927	8	17	0.911	0.936	3	17	0.911	0.93	3	12	1.061	1.037	2	7					1.013	0.953	4	27	0.873	0.87	5	41	0.877	0.876	4	31	0.963	0.939	5	52	0.842
1615	0.939	0.897	7	39	1.043	1.07	4	23	0.986	1.013	9	44	0.88	0.939	8	17	0.878	0.847	3	17	0.911	0.82	3	12	0.888	0.849	2	7					0.947	0.989	4	27	1.07	1.046	5	41	0.922	0.887	4	31	0.991	0.888	5	52	0.942
1614	1.09	1.087	7	39	1.052	1.013	4	24	1.091	1.056	9	43	1.017	1.006	8	17	1.107	0.88	3	17	1.14	1.184	3	12	1.065	1.074	2	7					0.885	0.865	4	27	1.039	1.041	5	41	0.98	1.052	4	31	1.076	1.1	5	52	1.009
1613	1.043	1.018	6	38	0.991	0.972	4	24	1.166	1.053	9	43	1.099	1.071	8	17	1.235	1.246	3	17	1.033	0.972	3	11	0.825	0.854	2	7					1.148	1.135	4	27	0.912	0.985	5	41	0.763	0.797	4	31	0.87	0.902	5	52	1.007
1612	1.062	1.055	6	38	1.044	0.999	4	24	1.215	1.05	9	43	1.129	0.991	8	17	1.058	0.936	3	17	1.036	1.081	3	11	0.942	0.942	2	7					1.139	1.155	4	27	0.8	0.832	5	41	0.906	0.915	4	31	0.896	0.851	5	52	0.86
1611	1.042	1.034	6	38	1.054	1.014	4	24	1.213	1.128	9	43	1.192	1.036	8	16	1.272	1.176	3	17	0.905	0.866	3	11	0.904	0.964	2	7					1.063	1.068	4	27	1.069	1.003	5	41	1.038	0.985	4	31	1.031	1.099	5	52	0.996
1610	1.008	1.172	6	37	1.108	1.213	4	24	1.174	1.24	9	42	1.185	1.149	8	16	1.28	1.36	3	17	1.069	1.174	3	11	1.109	1.272	2	7					0.97	1.02	4	27	1.222	1.26	5	41	1.179	1.158	4	31	1.139	1.144	5	52	1.015
1609	0.703	0.804	6	37	0.87	0.917	4	24	0.877	0.994	9	42	1.003	1.029	8	16	1.157	1.232	3	17	1.025	0.969	3	11	0.752	0.913	2	7					0.907	0.828	4	27	0.899	0.838	5	41	0.995	0.951	4	31	0.973	0.911	5	51	0.97
1608	0.968	1.011	6	37	0.952	0.909	4	24	0.904	1.096	9	42	0.868	0.93	8	16	0.895	0.953	3	17	0.964	1.035	3	11	0.877	0.993	2	7					0.942	1.038	4	27	1.01	1.133	5	41	1.066	1.123	4	31	1.013	1.069	5	51	1.086
1607	0.865	0.878	6	37	0.972	0.949	4	24	0.768	0.93	9	42	0.812	0.909	8	16	0.847	1.06	3	17	0.867	0.845	3	11	0.852	0.832	2	7					0.62	0.599	4	27	0.623	0.665	5	41	0.686	0.701	4	31	0.576	0.574	5	51	0.878
1606	0.954	1.045	5	36	0.973	1.088	4	24	0.861	0.877	9	42	0.89	0.92	8	16	0.615	0.637	3	17	1.029	1.014	3	11	1.205	1.016	2	7					1.036	1.043	4	27	0.868	0.826	5	40	0.921	0.968	4	31	0.92	0.944	5	51	0.931
1605	0.898	0.827	5	36	0.887	1.074	4	24	1.035	1.014	9	42	0.931	0.97	8	16	0.925	1.05	3	17	1.072	1.106	3	10	1.376	1.052	2	7					1.024	0.989	4	27	1.017	1.016	5	40	0.985	0.99	4	31	1.113	1.079	5	51	1.027
1604	1.11	1.071	5	36	0.899	0.947	4	24	1.157	1.046	9	42	1	1.034	8	16	0.715	0.611	3	17	0.949	1.01	3	10	1.634	1.491	2	7					0.984	1.065	4	27	0.939	1.007	5	40	1.001	1.065	4	31	1.005	1.109	5	51	0.987
1603	1.051	0.888	5	36	0.91	0.789	4	24	1.146	0.904	9	42	0.979	0.904	8	16	1.138	1.076	3	17	0.839	0.78	3	10	1.072	1.097	2	7					0.754	0.729	4	27	0.805	0.827	5	40	0.943	0.958	4	31	0.902	0.907	5	51	0.913
1602	1.325	1.2	5	36	1.248	1.104	4	24	1.314	1.019	9	42	1.216	1.214	8	16	1.179	1.194	3	16	1.143	1.159	3	10	0.733	0.886	2	7					1.038	1.03	4	27	1.097	0.999	5	39	1.119	1.116	4	31	1.143	1.115	4	50	1.104
1601	1.265	1.149	5	36	1.166	1.072	4	24	1.235	1.046	9	42	1.129	1.098	8	16	1.042	0.979	3	16	1.015	1.02	3	10	0.596	0.743	2	7					1.099	1.148	4	26	1.141	1.129	5	39	1.072	1.08	4	31	1.247	1.31	4	50	1.129
1600	1.255	1.166	5	35	1.149	1.147	4	24	1.126	1.078	9	41	0.993	0.988	8	16	1.196	1.143	3	16	1.007	0.993	3	10	0.859	0.927	1	6					0.969	0.917	4	26	1.066	1.039	5	39	0.986	1.007	4	31	0.952	0.957	4	50	1.021
1599	1.137	1.25	5	35	1.022	1.149	4	24	0.945	1.093	9	41	1.099	1.009	8	16	1.173	1.187	3	16	1.078	1.177	3	10	1.018	1.059	1	6					1.05	1.118	4	26	1.059	1.175	5	39	1.016	1.065	4	31	0.992	1.128	4	50	0.903
1598	0.812	0.795	5	35	0.716	0.761	4	23	0.581	0.815	9	41	0.942	0.83	8	16	0.936	0.887	3	16	0.751	0.726	3	10	0.8	0.868	1	6					0.897	0.867	4	26	0.828	0.805	5	39	0.819	0.783	4	31	0.732	0.779	4	50	0.658
1597	1.017	1.266	5	35	0.872	1.095	4	23	0.802	1.061	9	41	1.13	1.192	8	17	1.089	1.228	3	16	1.028	1.147	3	10	1.025	1.006	1	6					1.228	1.248	4	26	1.129	1.147	5	39	1.166	1.123	4	31	1.058	1.058	4	49	1.163
1596	0.459	0.539	5	35	0.646	0.788	4	22	0.522	0.617	9	41	0.838	0.733	8	17	0.759	0.7	3	16	0.955	0.857	3	10	0.989	0.975	1	6					1.049	1.044	4	26	1.116	1.108	5	39	1.118	1.115	4	31	1.124	1.142	4	49	1.2
1595	0.749	0.915	5	35	0.943	1.12	4	22	0.908	0.998	9	41	0.874	0.979	8	17	0.943	0.995	3	16	1.185	1.294	3	10	1.211	1.16	1	6					1.02	1.011	4	26	1.081	1.054	5	39	1.109	1.103	4	31	1.053	1.073	4	49	1.016
1594	0.626	0.786	5	35	0.785	0.868	4	22	0.951	0.996	9	41	0.783	0.843	8	17	0.908	1.012	3	16	0.891	1.033	3	10	1.126	1.162	1	6					1.02	1.05	4	26	1.067	1.082	5	39	1.065	1.131	4	31	1.098	1.099	4	49	1.09
1593	0.741	0.803	5	35	0.953	0.958	4	23	1.009	1.031	9	41	0.733	0.971	8	17	0.77	0.831	3	16	0.722	0.904	3	10	0.969	1.011	1	5					0.956	0.952	4	26	0.995	0.988	5	39	0.964	1.071	4	31	1	1	4	49	1.1
1592	0.869	0.889	5	35	1.062	0.967	4	23	1.084	1.064	9	41	0.82	1.012	8	17	0.804	0.886	3	16	0.667	0.614	3	10	0.902	0.971	1	5					1.017	1.017	4	26	1.031	1.004	5	39	0.83	0.936	4	31	1.028	1.032	4	49	1.207
1591	1.036	0.949	5	35	1.174	1.049	4	23	1.054	0.943	9	41	0.72	0.779	8	17	0.73	0.66	3	16	0.988	1.022	3	10	1.093	1.121	1	5					1.044	1.077	4	26	1.024	1.036	5	39	0.961	1.024	4	31	1.064	1.116	4	49	1.006
1590	1.1	1.034	5	36	1.173	1.093	4	23	1.26	1.205	9	41	1.057	1.154	8	17	1.07	1.03	3	16	0.925	0.973	3	10	0.976	0.987	1	5					1.021	1.008	4	26	0.971	0.979	5	39	0.974	0.946	4	31	0.919	0.82	4	49	0.933
1589	1.156	1.096	5	36	1.145	1.19	4	22	1.087	1.027	9	41	1.137	1.064	8	17	1.158	1.1	3	16	0.868	0.858	3	9	1.153	1.068	1	5					1.09	1.125	4	26	0.986	0.974	5	39	1.004	0.925	4	31	1.063	0.975	4	49	0.83
1588	1.151	1.072	5	36	1.016	1.095	4	22	1.095	1.014	9	41	1.276	1.201	8	17	1.232	1.118	3	16	0.995	0.883	3	9	1.015	0.911	1	5					1.068	1.08	4	25	0.984	0.973	5	39	1.022	0.919	4	31	0.943	0.849	4	49	0.86
1587	1.245	1.171	5	36	0.982	0.985	4	22	1.118	1.15	9	41	1.292	1.178	8	17	1.333	1.254	3	16	1.123	0.861	3	9	1.254	0.993	1	5					1.045	1.075	4	25	1.043	1.012	5	39	1.125	1.009	4	31	1.004	0.958	4	49	0.998
1586	1.113	1.08	5	35	1.04	0.97	4	22	0.946	0.977	9	41	1.231	1.117	8	17	1.253	1.263	3	16	1.261	1.157	3	9	1.095	0.887	1	5					1.046	1.01	4	25	1.069	1.069	5	36	1.12	1.034	4	31	1.012	0.922	4	49	1.073
1585	1.081	1.102	5	35	1.018	1.062	4	22	0.905	0.86	9	41	1.104	1.054	8	17	1.09	1.059	3	16	1.351	1.348	3	9	1.227	1.023	1	5					1.102	1.174	4	25	0.881	1.028	5	35	1.143	1.031	4	31	1.046	0.996	4	47	1.139
1584	0.976	0.944	5	35	0.936	0.86	4	22	1.031	1.019	9	41	0.95	0.931	8	17	1.098	1.077	3	16	1.087	1.217	3	9	1.151	1.083	1	5					0.802	0.77	4	24	0.767	0.751	5	35	1.208	1.048	4	31	0.967	0.872	4	47	0.955
1583	1.079	1.058	5	35	1.033	1.019	4	22	1.027	1.079	9	41	0.965	1.054	8	17	0.975	1.026	3	16	0.755	0.824	3	9	0.886	0.976	1	4					0.993	1.018	4	24	1.216	1.154	5	35	1.253	1.187	4	31	1.195	1.153	4	47	1.063
1582	1.066	0.972	5	35	1.041	1.168	4	22	0.938	0.973	9	41	0.846	0.929	8	17	0.892	1.06	3	16	0.798	0.897	3	9	0.534	0.768	1	4					1.049	1.037	4	24	1.136	1.043	5	35	0.845	0.986	4	31	1.042	0.994	4	47	1.112
1581	1.047	1.112	5	35	0.944	0.944	4	22	0.894	0.905	9	40	0.776	0.785	8	17	0.671	0.606	3	16	0.806	1.106	3	8	0.625	0.882	1	3					0.914	1.047	4	24	0.985	1.118	5	34	0.432	0.648	4	31	0.919	1.042	4	47	1.067
1580	0.99	0.922	5	35	0.938	0.875	4	22	0.985	0.976	9	40	0.885	0.871	8	17	0.994	0.941	3	16	0.668	0.685	3	8	0.146	0.409	1	3					0.624	0.587	4	24	0.498	0.506	5	33	0.116	0.276	4	31	0.142	0.222	4	47	0.669
1579	1.135	1.182	5	34	1.043	1.105	4	23	1.021	1.094	9	40	1.033	1.107	8	17	1.041	1.067	3	16	0.872	0.87	3	8	0.724	0.829	1	3					0.799	0.853	4	24	0.825	0.889	5	33	0.823	0.85	4	31	0.793	0.837	4	47	0.773
1578	0.988	1.106	5	33	0.942	0.994	4	23	0.947	1.028	9	40	1.012	1.019	8	17	0.963	0.961	3	16	0.991	1.014	3	8	0.947	0.915	1	3					0.925	0.873	4	24	0.969	0.881	5	33	1.104	1.06	4	31	1.132	1.109	4	47	0.829
1577	0.742	0.85	5	33	0.99	1.058	4	23	0.901	0.902	9	40	1.005	0.993	7	18	0.958	0.917	3	16	0.962	0.854	3	8	1.074	1.022	1	3					1.243	1.262	4	24	1.238	1.263	5	33	1.354	1.313	4	31	1.372	1.42	4	46	1.24
1576	0.742	0.866	5	33	0.931	0.869	4	23	0.939	0.971	9	40	1.018	0.979	7	18	1.119	1.071	3	16	1.189	1.142	3	8	1.166	1.131	1	3					1.076	1.08	4	24	0.958	0.976	5	33	1.16	1.111	4	31	0.994	0.986	4	46	0.954
1575	0.782	0.939	5	33	0.993	1.009	4	24	1.054	1.161	9	39	1.149	1.166	7	18	1.154	1.158	3	16	0.985	0.918	3	8	1.114	1.148	1	3					0.996	0.988	4	24	1.002	1.079	5	33	1.102	1.02	4	31	1.054	0.995	4	46	0.971
1574	0.763	0.79	5	34	0.979	0.951	4	24	0.896	0.958	9	39	1.022	1.061	7	18	1.041	1.023	3	16	1.096	1.248	3	8	1.035	1.023	1	3					1.051	1.054	4	24	1.097	1.059	5	33	1.133	1.066	4	31	1.136	1.068	4	46	0.965
1573	0.944	0.888	5	34	1.079	1.121	4	24	0.965	1.03	9	39	0.99	1.046	7	18	1.034	0.935	3	16	0.868	0.73	3	8	1.091	1.135	1	3					1.086	1.043	4	24	1.224	1.128	5	33	1.078	1.006	4	31	1.188	1.123	4	46	1.177
1572	1.059	1.094	5	34	1.092	1.155	4	24	1.059	1.073	8	37	1.073	1.045	7	18	1.155	1.222	3	16	1.295	1.299	3	8	1.115	1.17	1	3					1.196	1.244	4	24	1.156	1.213	5	33	1.084	1.18	4	31	1.123	1.135	4	46	1.132
1571	0.941	0.963	5	34	0.9	1.076	4	24	1.054	1.016	8	35	1.118	1.059	7	18	0.863	0.828	3	16	1.097	1.039	2	7	0.69	0.772	1	3					0.93	0.962	4	24	0.788	0.8	5	33	0.742	0.774	4	31	0.791	0.773	4	46	1.068
1570	1.078	1.022	5	34	0.979	0.878	4	24	1.13	0.99	8	35	1.039	0.86	7	18	0.988	0.945	3	16	1.14	1.045	2	7	0.933	0.882	1	3					0.879	0.886	4	24	0.918	0.966	5	33	0.908	1.01	4	31	0.921	0.983	4	45	0.971
1569	1.128	1.017	5	34	1.098	0.881	4	24	1.22	1.149	8	35	1.214	1.109	7	18	1.051	1.1	3	16	1.222	1.171	2	7	1.257	1.17	1	3					0.946	0.904	4	24	0.932	0.897	5	33	0.817	0.848	4	31	0.81	0.821	4	45	0.931
1568	1.151	1.115	5	34	1.183	1.129	4	24	1.193	1.178	8	35	1.102	1.067	7	17	0.922	0.969	3	16	1.135	1.207	2	7	1.507	1.441	1	3					1.149	1.221	4	24	1.111	1.127	5	33	1.003	1.094	4	31	1.054	1.098	4	45	1.105
1567	1.159	1.083	5	34	0.998	1.053	4	24	0.991	0.978	8	35	0.893	0.937	7	17	0.915	1.018	3	16	0.859	1.047	2	7	0.892	0.944	1	3					1.047	0.992	4	24	1.001	1.014	5	33	0.918	1.024	4	31	0.949	0.981	4	45	1.024
1566	1.166	1.106	5	34	1.021	0.982	4	24	1.052	1.048	8	35	0.804	0.839	7	17	0.784	0.793	3	16	0.599	0.736	2	7	0.955	0.998	1	3					1.112	1.08	4	24	0.853	0.913	5	33	0.931	1.014	4	31	0.948	1.019	4	45	0.95
1565	0.922	0.88	5	34	0.879	0.901	3	25	0.985	0.982	8	35	0.756	0.813	7	17	0.94	1	3	16	0.697	0.621	2	7	0.929	0.915	1	3					1.027	1.008	4	24	1.008	0.953	5	33	0.946	0.934	4	31	0.959	0.965	4	45	0.702
1564	1.047	1.079	5	34	0.946	0.992	3	25	1.004	0.994	7	34	0.803	0.971	7	17	0.882	0.871	3	16	1.169	1.084	2	7	1.117	1.097	1	3					1.048	1.057	4	24	1.265	1.226	5	33	1.275	1.249	4	31	1.132	1.114	4	45	1.141
1563	1.038	1.039	5	34	0.864	0.964	3	24	1.023	0.974	7	34	0.807	0.952	7	17	0.99	1.121	3	16	1.192	1.073	2	7	1.126	1.096	1	3					0.993	0.988	4	24	1.095	1.127	5	33	1.161	1.1	4	31	1.089	1.086	4	45	1.085
1562	0.921	0.911	5	34	0.862	0.934	3	24	1.018	0.937	7	33	0.738	0.856	7	17	0.885	0.786	3	16	1.278	1.258	2	7	1.134	1.113	1	3					0.957	0.961	4	24	0.933	0.947	5	33	1.173	1.142	4	31	1.033	1.028	4	45	1.072
1561	0.976	0.988	5	34	0.829	0.807	3	24	1.052	1.046	7	33	0.995	0.988	7	17	1.189	1.059	3	16	1.067	1.121	2	7	0.933	0.906	1	3					1.007	1.004	4	24	0.97	0.97	5	33	1.054	1.051	4	31	1	0.958	4	45	0.981
1560	1.111	1.127	5	34	1.001	1.031	3	24	1.023	1.148	7	33	1.228	1.218	7	17	1.324	1.309	3	16	0.899	0.997	2	7	0.964	0.915	1	3					1.075	1.08	4	23	1.039	1.003	5	32	0.993	0.983	4	31	1.098	1.108	4	45	1.001
1559	0.889	0.885	5	34	0.895	0.897	3	24	0.753	0.869	7	28	1.219	1.188	7	17	1.138	1.186	3	15	0.787	0.868	2	7	1.175	1.084	1	3					1.053	1.081	4	23	0.936	0.966	5	32	1.02	1.077	4	31	0.941	0.972	4	45	0.84
1558	1.078	1.158	5	34	1.061	1.2	3	24	0.895	1.032	7	28	1.122	1.001	7	17	0.95	0.991	3	15	0.829	0.91	2	7	0.966	0.9	1	3					0.947	0.876	4	23	0.98	1	5	32	0.863	0.856	4	31	0.938	0.904	4	45	0.896
1557	0.832	0.856	5	34	0.788	0.853	3	24	0.747	0.745	7	28	1.211	1.235	7	17	0.903	0.969	3	15	0.834	0.83	2	7	1.151	1.101	1	3					1.039	1.02	4	23	0.963	0.965	5	32	1.048	1.054	4	31	1.053	1.064	4	45	0.996
1556	0.893	0.884	5	34	0.898	0.972	3	24	0.96	0.923	7	28	0.993	1.05	7	17	0.836	0.904	3	15	1.018	1.059	2	7	0.961	1.002	1	3					1.016	1.008	4	23	1.016	0.99	5	32	0.989	1.012	4	31	0.959	0.979	4	45	1.01
1555	1.018	1.035	5	34	1.07	1.107	3	24	1.102	0.989	7	28	1.061	1.155	7	17	0.647	0.676	3	15	0.921	0.98	2	7	0.811	0.835	1	3					0.916	0.902	4	23	0.986	1.033	5	32	0.918	0.967	4	31	0.918	0.944	4	45	0.959
1554	0.934	0.949	5	34	1.029	0.866	3	24	1.108	0.916	7	28	0.873	0.838	7	17	0.85	0.803	3	15	0.876	0.917	2	7	0.782	0.838	1	3					0.9	0.908	4	23	0.845	0.818	5	32	0.87	0.873	4	31	0.916	0.915	4	45	0.882
1553	1.104	1.053	5	34	1.202	1.083	3	24	1.208	0.916	7	28	1.045	0.936	7	17	1.118	1.09	3	15	0.921	0.93	2	7	0.911	0.97	1	3					0.877	0.898	4	23	1.009	1.007	5	32	1.026	1.048	4	31	1.058	1.115	4	45	1.036
1552	1.16	1.014	5	34	1.153	0.999	3	24	1.2	0.975	7	27	1.137	1.02	7	17	1.151	1.034	3	15	0.996	0.922	2	7	0.895	0.943	1	3					0.84	0.843	4	23	0.956	0.994	5	32	1.051	1.005	4	31	0.998	1.023	4	45	0.989
1551	1.253	1.234	5	34	1.312	1.383	3	24	1.129	1.19	7	27	1.203	1.267	7	17	1.299	1.353	3	15	1.178	1.145	2	7	0.871	0.883	1	3					1.046	0.99	4	23	1.014	1.018	5	33	1.084	1.064	4	31	1.022	1.038	4	45	1.004
1550	1.039	1.156	5	34	0.906	1.23	3	24	0.741	1.125	6	26	0.928	0.981	6	16	0.977	0.959	3	15	1.096	1.088	2	7	0.918	0.949	1	3					1.145	1.127	4	22	0.965	0.975	5	33	1.056	1.022	4	31	1.018	1.009	4	45	1.058
1549	0.762	0.931	5	34	0.557	0.763	3	24	0.468	0.846	6	24	0.844	0.873	6	16	1.009	1.076	3	15	1.034	0.99	2	6	1.078	1.067	1	3					1.061	1.171	4	22	0.961	1.025	5	33	0.965	1.033	4	31	1.059	1.112	4	45	0.931
1548	0.789	0.894	5	34	0.616	0.762	3	24	0.336	0.66	6	24	0.889	0.847	6	16	0.881	0.793	3	15	1.112	1.062	2	6	0.757	0.738	1	3					0.806	0.75	4	22	0.886	0.849	5	33	0.838	0.831	4	31	0.878	0.849	4	45	0.755
1547	0.81	0.917	5	34	0.783	0.913	3	24	0.744	1.003	7	27	0.955	0.866	6	16	0.918	0.959	3	15	1.117	1.105	2	6	1.051	0.955	1	3					1.08	1.069	4	22	1.154	1.165	5	32	1.081	1.071	4	31	1.163	1.185	4	45	1.26
1546	0.852	0.983	5	34	0.844	0.916	3	24	0.592	0.588	7	28	1.108	1.042	6	16	0.963	1.001	3	15	1.026	0.973	2	6	1.222	1.208	1	3					1.007	1.051	4	21	1.055	1.095	5	32	0.965	1.021	4	31	0.98	0.992	4	45	1.089
1545	0.764	0.665	5	34	0.968	0.883	3	24	1.019	0.969	7	31	0.936	0.834	6	16	0.915	0.873	3	15	1.132	1.186	2	6	0.969	1.026	1	3					1	0.928	4	21	0.974	0.956	5	32	0.848	0.876	4	31	0.922	0.942	4	45	1.102
1544	1.017	1.001	5	34	1.079	1.016	3	24	1.129	1.215	7	32	0.921	0.956	6	16	1.179	1.13	3	15	0.9	0.909	2	6	0.745	0.845	1	3					1.196	1.2	4	21	1.108	1.107	5	32	0.992	1.048	4	30	1.025	1.081	4	46	1.104
1543	1.178	1.172	5	34	1.155	1.203	3	24	1.125	1.207	7	32	0.89	0.976	6	16	1.148	1.167	3	15	0.997	1.03	2	6	0.985	1.089	1	3					1.164	1.2	4	21	1.052	1.048	5	32	0.972	1.015	4	30	0.985	0.993	4	46	1.013
1542	1.032	0.974	5	34	1.079	1.111	3	24	0.889	0.924	7	32	0.795	0.911	6	16	1.011	1.064	3	15	0.938	1.037	2	6	0.859	0.994	1	3					0.877	0.882	4	21	1.016	1.011	5	32	1.018	1.103	4	30	1.053	1.039	4	46	1.015
1541	1.114	1.18	5	34	1.115	1.095	3	24	1.145	1.157	7	32	0.832	0.873	6	16	0.864	0.857	3	13	0.786	0.916	2	6	0.83	0.922	1	3					0.925	0.92	3	19	0.873	0.984	5	32	0.919	0.988	4	30	0.919	0.91	4	46	0.88
1540	0.866	0.791	5	34	1.005	0.807	3	24	0.998	0.872	7	32	0.928	0.932	6	16	0.979	0.891	3	12	0.716	0.748	2	6	0.817	0.87	1	3					0.905	0.933	3	19	0.816	0.761	5	31	0.987	1.004	4	30	0.907	0.893	4	46	0.895
1539	1.124	0.945	5	34	1.156	1.053	3	23	1.247	1.106	7	32	1.07	1.129	6	16	1.193	1.154	3	11	0.924	0.903	2	6	1.254	1.176	1	3					0.881	0.904	3	19	1.136	1.14	5	31	1.238	1.244	4	30	1.066	1.081	4	46	1.039
1538	1.252	1.304	5	34	1.214	1.248	3	23	1.277	1.135	7	32	1.041	1.021	6	16	1.149	1.103	3	10	1.062	1.033	2	6	1.207	1.177	1	3					1.18	1.174	3	19	0.99	1.016	5	31	1.034	1.03	4	30	0.9	0.875	4	46	1.041
1537	0.946	0.908	5	34	0.962	0.996	3	22	1.131	1.052	7	32	1.192	1.162	6	16	1.162	1.068	3	11	1.084	1.037	2	6	1.135	1.097	1	3					1.156	1.18	3	19	0.884	0.946	5	31	0.982	0.948	4	30	0.965	0.949	4	46	0.905
1536	1.094	1.119	5	34	0.914	0.995	3	22	1.113	1.143	7	32	1.166	1.11	6	16	1.327	1.353	3	11	1.123	1.083	2	6	1.204	1.137	1	3					1.098	1.164	3	19	0.942	0.926	5	31	1.074	1.052	4	30	1.057	1.038	4	46	0.915
1535	0.995	1.022	5	33	0.92	0.941	3	22	0.963	1.087	7	32	1.137	1.073	6	16	1.051	0.924	3	11	1.104	1.078	2	6	1.126	1.06	1	3					0.949	0.911	3	19	1.118	1.023	5	30	1.065	0.936	4	30	1.089	0.973	4	46	1.038
1534	0.995	0.988	5	33	0.916	1.005	3	20	0.741	0.916	7	32	1.074	0.969	6	16	1.025	1.06	3	10	1.058	1.069	2	5	1.036	0.976	1	3					1.174	1.164	3	19	1.252	1.298	5	30	1.189	1.145	4	30	1.203	1.202	4	46	1.173
1533	1.021	0.979	5	32	0.905	0.861	3	20	0.916	1.119	7	32	1.148	1.118	6	16	0.883	1.029	3	10	0.972	1.045	2	5	1.236	1.181	1	3					0.968	1.011	3	19	0.884	0.946	5	29	1.012	0.986	4	30	0.821	0.865	4	45	0.913
1532	1.071	1.071	5	32	1.039	1.086	3	20	0.741	0.769	7	32	0.991	0.968	6	16	0.685	0.804	3	10	0.836	0.899	2	5	0.879	0.856	1	3					0.815	0.738	3	19	0.865	0.792	5	29	0.907	0.883	4	30	0.803	0.765	4	45	0.898
1531	0.951	0.865	5	32	0.997	0.866	3	20	1.002	0.976	7	32	0.861	0.899	6	16	0.803	0.875	3	10	0.854	0.783	2	5	1.135	1.101	1	3					0.984	1.047	3	19	1.267	1.258	5	29	0.999	0.916	4	30	1.158	1.126	4	45	1.2
1530	1.094	1.139	5	32	1.073	1.207	3	19	1.2	1.279	7	33	0.937	1.047	6	16	0.684	0.729	3	10	1.16	1.201	2	5	1.084	1.122	1	3					0.774	0.806	3	19	0.962	0.997	5	29	1.059	1.083	4	30	1.019	1.085	4	45	1.019
1529	0.945	0.975	5	30	0.892	0.946	3	19	1.007	1.093	7	33	0.811	0.916	6	16	0.816	0.837	3	12	0.92	0.788	2	5	0.808	0.874	1	3					0.847	0.833	3	19	0.873	0.887	5	29	0.794	0.761	4	30	0.748	0.761	4	45	0.899
1528	0.967	1.01	5	30	0.993	1.13	3	19	1.042	1.077	7	33	0.83	0.929	6	16	0.916	0.88	3	12	1.303	1.354	2	5	0.833	0.88	1	3					1.052	1.079	3	19	0.969	0.985	5	28	1.008	0.994	4	30	0.968	1.048	4	45	1.023
1527	0.886	0.896	5	29	0.829	0.835	3	19	1.032	0.796	7	33	0.958	0.961	6	17	1.009	0.884	3	12	0.895	0.855	2	3	0.898	0.898	1	3					1.046	1.018	3	19	0.888	0.901	5	28	0.906	0.867	4	30	0.925	0.984	4	45	0.914
1526	0.964	0.96	5	29	1.094	1.113	3	18	1.299	1.194	7	33	1.108	1.127	6	18	1.288	1.342	3	12	1.093	1.199	2	3	1.07	1.054	1	3					1.119	1.146	3	19	1.056	1.045	5	28	1.097	1.062	4	30	1.027	1.071	4	45	0.776
1525	1	0.98	5	28	1.139	1.097	3	18	1.138	1.048	7	33	1.081	0.981	6	18	1.039	0.914	3	12	0.8	0.908	2	3	1.026	1.003	1	3					0.963	0.945	3	19	1.086	1.043	5	28	0.97	1.002	4	30	1.164	1.164	4	45	0.9
1524	1.068	0.957	5	28	1.044	0.869	3	18	1.062	0.948	7	33	1.174	1.089	6	18	1.22	1.183	3	12	0.791	0.813	2	3	0.971	0.965	1	3					0.975	0.952	3	19	1.046	1.038	5	28	0.97	1.003	4	30	1.169	1.121	4	44	1.053
1523	1.24	1.266	5	28	1.289	1.064	3	18	1.191	1.153	7	33	1.251	1.261	6	17	1.149	1.169	3	12	1.226	1.177	1	2	1.064	1.028	1	3					1.012	1.045	3	19	0.94	1.031	5	28	0.865	0.968	4	30	1.05	1.089	4	44	1.083
1522	0.969	0.931	5	27	1.148	0.979	3	18	0.914	0.837	7	33	0.996	0.969	6	17	0.918	0.966	3	12	1.038	0.949	1	2	0.917	0.925	1	3					0.917	0.903	3	19	0.728	0.713	5	28	0.794	0.794	4	30	0.842	0.834	4	44	0.972
1521	1.143	1.149	5	27	1.212	1.243	3	16	1.041	0.93	7	33	0.979	0.919	6	17	0.929	0.871	3	12	1.259	1.249	1	2	0.995	1.003	1	3					1.072	1.066	3	19	1.113	1.097	5	28	1.039	1.096	4	30	1.049	1.04	4	44	1.107
1520	1.007	1.043	5	27	0.865	1.018	3	16	1.069	0.952	7	33	0.964	0.929	6	16	1.247	1.32	3	12	0.908	0.9	1	2	0.964	0.978	1	2					1.097	1.089	3	19	1.059	1.087	5	28	0.875	0.928	4	30	1.004	0.947	4	44	1.076
1519	0.907	0.992	5	27	0.882	1.028	3	16	1.066	1.12	7	33	1.021	1.081	6	16	0.929	1.011	3	12	1.084	1.03	1	2	1.011	1.014	1	2					0.914	0.886	3	19	0.899	0.95	5	28	0.958	0.961	4	30	1.132	1.097	4	44	1.054
1518	0.803	0.913	5	27	0.415	0.698	3	16	0.764	0.897	7	33	0.843	0.823	6	16	0.862	0.821	3	11	1.131	1.116	1	2	0.907	0.937	1	2					1.11	1.124	3	19	0.897	0.88	5	28	1.085	1.04	4	30	1.021	0.989	4	44	1.075
1517	0.863	1.018	5	27	0.715	0.503	3	16	0.736	0.923	7	33	0.977	0.983	6	16	0.984	1.188	3	11	0.992	1.089	1	2	0.955	0.991	1	2					1.065	1.04	3	19	1.108	1.11	5	28	1.224	1.248	4	30	1.096	1.101	4	44	0.984
1516	0.738	0.774	5	27	0.864	0.949	3	19	0.68	0.938	7	33	0.902	0.85	6	16	0.712	0.723	3	10	0.731	0.874	1	2	0.816	0.841	1	2					0.903	0.939	3	19	0.889	0.932	5	27	1.011	1.1	4	30	0.859	0.879	4	44	0.741
1515	0.978	1.075	5	27	0.835	0.91	3	19	0.631	0.91	7	33	1.032	1.033	6	15	0.894	0.878	3	10	0.728	0.755	1	1	1.023	1.028	1	2					0.823	0.808	3	18	0.835	0.835	5	27	0.891	0.905	4	30	0.833	0.886	4	44	0.944
1514	0.95	0.901	5	27	0.903	1.007	3	19	0.75	0.995	7	33	0.981	0.997	6	15	0.963	0.892	3	10	1.072	0.975	1	1	1.138	1.174	1	2					1.077	1.126	3	18	1.041	0.97	5	27	1.062	1.063	4	30	0.855	0.9	4	44	1.082
1513	0.987	0.993	5	27	0.864	0.912	3	19	0.886	1.07	7	33	1.009	1.072	6	15	1.119	1.118	3	12	1.268	1.342	1	1	0.993	1.113	1	2					1.095	1.085	3	18	1.014	1.101	5	27	1.16	1.167	4	30	1.04	1.056	4	43	1.181
1512	1.101	0.983	5	27	0.922	0.84	3	18	0.838	0.907	7	33	0.93	0.978	6	15	1.024	1.088	3	12	0.653	0.645	1	1	0.821	0.908	1	2					1.107	1.106	3	18	0.991	1.009	5	27	1.004	1.026	4	30	1.034	1.081	4	43	0.948
1511	1.226	1.232	5	27	1.146	1.078	3	18	1.186	1.084	7	33	0.778	0.631	6	15	0.728	0.694	3	12	1.214	0.991	1	1	0.871	0.961	1	2					0.989	1.092	3	18	0.871	0.931	5	27	0.854	0.899	4	30	0.896	0.984	4	43	0.832
1510	1.01	1.034	5	27	1.125	1.056	3	18	1.249	1.194	7	33	1.231	1.208	6	15	1.07	1.014	3	12	1.561	1.271	1	1	1.079	1.091	1	2					0.87	0.859	3	18	0.918	0.901	5	27	0.932	0.857	4	30	0.891	0.872	4	43	0.703
1509	0.963	1.065	5	24	1.142	1.121	3	18	1.209	1.134	7	33	1.093	1.147	6	15	1.178	1.267	3	11	1.58	1.357	1	1	1.123	1.109	1	1					1.067	1.065	3	18	1.177	1.212	5	27	1.282	1.254	4	30	1.2	1.203	4	43	1.102
1508	0.774	0.921	5	24	1.041	1.108	3	17	1.175	1.052	7	33	1.022	1.192	6	15	0.979	0.921	3	11	1.376	1.43	1	1	1.203	1.137	1	1					1.146	1.128	3	18	1.131	1.147	5	27	1.144	1.095	4	30	1.088	1.094	4	43	1.092
1507	0.785	0.951	5	24	1	1.07	3	17	1.271	1.142	7	33	0.874	0.954	6	15	0.99	1.185	3	11	0.662	0.964	1	1	1.188	1.078	1	1					0.985	1.023	3	18	1.103	1.065	5	26	0.997	0.895	4	30	1.035	1.026	4	43	1.042
1506	0.742	0.742	5	24	0.888	0.876	3	17	1.257	1.049	7	33	0.978	0.998	6	15	0.743	0.673	3	11	0.297	0.592	1	1	1.287	1.15	1	1					0.936	0.934	3	17	1.188	1.178	5	26	1.143	1.106	4	30	1.012	1.026	4	43	1.086
1505	1.072	0.98	4	21	1.018	0.898	3	16	1.229	1.051	7	33	1.053	0.942	6	15	1.073	0.983	3	11	0.506	0.633	1	1	0.932	0.83	1	1					0.897	0.882	3	17	1.062	1.07	5	26	0.926	0.873	4	30	0.97	0.962	4	43	1.064
1504	1.265	1.156	4	21	1.178	1.014	3	16	1.191	1.075	7	33	1.151	1.034	6	16	1.337	1.189	3	11	0.894	0.935	1	1	1.288	1.129	1	1					1.001	1.005	3	17	0.992	1.058	5	26	1.016	1	3	29	1.025	1.048	4	43	0.978
1503	1.285	1.249	4	21	1.198	1.191	3	16	1.014	1.021	7	33	1.311	1.287	6	15	1.282	1.332	3	11	0.946	0.959	1	1	1.187	1.141	1	1					0.984	0.98	3	17	0.846	0.803	5	26	0.905	0.895	3	29	0.96	0.927	4	43	0.811
1502	1.085	1.078	4	21	0.985	1.08	3	16	0.898	0.954	6	32	1.048	1.045	6	15	0.987	0.949	3	11	1.005	1.056	1	1	1.057	1.081	1	1					1.003	0.985	3	17	1.054	1.021	5	26	0.978	0.972	3	29	1.11	1.077	4	43	1.084
1501	1.023	1.098	4	21	0.908	1.043	3	16	0.717	0.764	6	32	0.899	0.984	6	15	0.983	1.162	3	11	0.864	1.025	1	1	0.881	0.978	1	1					1.035	1.063	3	17	0.943	0.986	5	26	0.807	1.006	3	29	1.049	1.113	4	43	1.081
1500	0.817	0.91	3	19	0.754	0.787	3	15	0.96	1.005	6	32	0.904	0.865	6	15	0.689	0.551	3	11	0.61	0.778	1	1	0.555	0.688	1	1					0.832	0.818	3	17	0.595	0.6	5	26	0.675	0.717	3	29	0.823	0.817	4	43	0.76
1499	0.764	0.834	3	19	0.967	0.926	3	15	0.827	0.801	6	32	0.998	0.962	6	15	1.197	1.178	3	11	0.715	0.688	1	1	0.644	0.693	1	1					1.051	1.011	3	17	0.873	0.849	5	26	0.966	0.99	3	29	0.939	0.936	4	43	1.012
1498	0.929	0.95	3	19	1.045	0.961	3	15	0.96	0.859	6	32	0.998	0.959	6	15	1.212	1.209	3	11	1.242	1.188	1	1	1.029	0.994	1	1					0.955	1.053	3	17	1.072	1.185	5	26	1.068	1.119	3	29	0.998	1.041	4	43	1.128
1497	0.979	0.947	3	19	0.99	0.892	3	14	0.937	0.992	6	32	0.959	0.909	6	15	1.086	1.054	3	11	1.046	0.972	1	1	0.994	0.938	1	1					0.8	0.715	3	17	0.842	0.797	5	26	0.98	0.928	3	29	0.96	0.881	4	43	1.049
1496	1.078	1.017	3	19	1.081	1.235	3	14	0.863	1.123	6	32	0.934	1.012	6	15	1.078	1.134	3	11	1.208	1.14	1	1	1.191	1.212	1	1					1.132	1.164	3	17	1.178	1.246	5	26	1.109	1.081	3	29	1.152	1.148	4	43	1.171
1495	1.174	1.149	3	19	0.86	1.033	3	14	0.755	0.924	6	32	0.915	0.966	6	15	0.88	1.015	3	11	1.109	1.208	1	1	0.902	0.951	1	1					1.04	1.013	3	17	0.944	0.972	5	26	1.055	0.952	3	30	0.999	0.95	4	43	0.964
1494	1.132	1.053	3	19	0.823	0.911	3	14	0.731	0.771	6	32	0.882	0.822	6	15	0.642	0.687	3	11	0.667	0.867	1	1	0.733	0.8	1	1					1.05	1.051	3	17	1.119	1.109	5	26	1.18	1.049	3	30	1.076	1.039	4	43	1.046
1493	1.159	1.1	3	19	0.866	0.88	3	15	0.963	1.037	6	33	1	0.961	6	15	0.917	0.822	3	11	0.595	0.773	1	1	0.976	1.005	1	1					1.018	1.044	3	17	1.203	1.17	5	26	1.091	1.056	3	30	0.976	0.981	4	43	0.989
1492	1.154	1.175	3	19	0.983	1.106	3	15	1.012	1.203	6	33	0.904	0.972	6	15	1.008	1.047	3	11	0.688	0.497	1	1	1.003	1.054	1	1					1.003	1.013	3	17	0.948	0.951	5	26	0.978	0.987	3	30	0.857	0.809	4	43	1.014
1491	0.95	1.064	3	19	1.243	1.289	3	15	0.836	0.967	6	33	1.002	1.095	6	15	1.106	1.113	3	11	1.749	1.819	1	1	1.012	1.082	1	1					1.031	1.062	3	17	0.981	1.01	5	26	0.925	0.949	3	30	1.084	1.119	4	43	0.984
1490	0.817	0.914	3	19	1.146	1.017	3	14	1	1.021	6	33	0.91	1.027	6	15	0.855	0.879	3	11	0.415	0.492	1	1	0.807	0.874	1	1					0.912	0.914	3	17	0.825	0.828	5	26	0.883	0.931	3	30	0.926	0.935	4	43	0.838
1489	0.833	0.922	3	19	1.216	1.123	3	14	1.227	1.184	6	32	0.968	0.997	6	15	0.919	1.108	3	11	1.09	1.069	1	1	1.176	1.186	1	1					0.979	0.987	3	17	0.915	0.958	5	26	0.941	0.915	3	30	1.029	1.044	4	44	1.021
1488	0.843	1.054	3	19	1.18	1.053	3	15	1.234	1.184	6	32	1.082	1.081	6	15	0.924	0.916	3	11	1.029	0.974	1	1	0.936	0.986	1	1					0.997	0.977	3	17	0.877	0.831	5	26	0.938	0.983	3	30	0.998	1.027	4	44	0.988
1487	0.798	0.845	3	19	1.202	1.016	3	15	1.208	1.043	6	32	1.051	1.038	6	14	0.998	0.998	3	11	1.159	0.996	1	1	1.035	1.009	1	1					1.028	1.035	3	17	1.037	1.001	5	26	0.885	0.969	3	30	0.918	0.93	4	44	1.015
1486	0.933	0.927	3	19	1.202	1.008	3	15	1.206	1.055	6	32	1.148	1.137	6	14	1.005	1.005	3	11	1.413	1.301	1	1	1.173	1.083	1	1					0.967	0.944	3	17	0.989	1.033	5	26	0.954	1.037	3	30	0.974	1.049	4	44	0.945
1485	1.091	1.014	3	18	1.086	1.041	3	15	1.244	1.107	6	32	1.164	1.166	6	14	1.027	0.996	3	11	1.133	1.179	1	1	1.159	1.075	1	1					0.98	0.969	3	17	0.745	0.873	5	26	0.914	1.01	3	30	0.868	0.895	4	43	0.696
1484	1.087	1.072	3	18	1.092	0.989	3	15	1.067	1.009	6	32	0.968	0.975	6	14	1.079	1.022	3	11	0.805	0.766	1	1	1.222	1.132	1	1					0.971	0.997	3	17	0.837	0.863	5	26	0.853	0.929	3	30	0.99	1.009	4	43	0.934
1483	1.059	1.025	3	17	0.952	1.008	3	15	1.039	0.958	6	32	1.037	0.917	6	14	1.146	1.2	3	11	1.229	1.061	1	1	1.079	1.02	1	1					0.958	0.937	3	17	1.098	1.078	5	26	1.167	1.182	3	30	1.082	1.093	4	42	1.165
1482	1.053	1.061	3	17	0.878	0.992	3	16	1.096	1.004	6	32	1.132	1.139	6	14	0.91	0.85	3	11	1.395	1.405	1	1	0.975	0.913	1	1					1.122	1.17	3	17	1.244	1.242	5	26	1.169	1.146	3	30	1.069	1.051	4	42	1.29
1481	0.916	0.95	3	17	0.637	0.885	3	15	0.842	0.979	6	32	1.01	1.017	6	14	1.13	1.129	3	11	0.78	0.881	1	1	1.177	1.136	1	1					1.058	1.057	3	17	1.231	1.163	5	26	1.143	1.127	3	29	1.095	1.035	4	42	1.16
1480	0.947	1.058	3	17	0.575	0.861	3	15	0.957	1.047	6	32	0.907	0.934	6	14	0.984	1.006	3	11	0.83	0.925	1	1	0.967	0.993	1	1					1.125	1.139	3	17	1.185	1.255	5	26	1.142	1.149	3	29	1.094	1.137	4	42	1.117
1479	0.683	0.704	3	17	0.633	0.73	3	15	0.724	0.928	6	32	0.919	0.986	6	13	1.09	1.013	3	11	0.822	0.96	1	1	0.759	0.834	1	1					0.966	0.958	3	17	0.884	0.87	5	26	0.905	0.874	3	29	0.786	0.761	4	41	0.822
1478	0.996	0.832	3	17	0.85	0.894	3	15	0.79	0.865	6	31	0.748	0.834	6	13	1.123	1.202	3	11	0.697	0.761	1	1	0.912	0.938	1	1					0.989	0.999	3	17	1.102	1.11	5	26	1.126	1.091	3	29	1.042	1.01	4	41	1.044
1477	1.339	1.2	3	16	0.876	0.961	3	16	0.744	0.881	6	30	0.984	1.024	6	13	0.868	0.935	3	11	0.979	0.94	1	1	0.871	0.944	1	1					1.023	1.013	3	16	1.034	1.038	5	26	1.112	1.074	3	29	1.028	1.062	4	41	1.082
1476	1.233	1.156	3	16	0.953	1.032	3	16	0.917	0.992	6	30	1.034	1.135	6	13	0.895	0.908	3	11	1.139	1.094	1	1	0.948	1.017	1	1					0.994	1.03	3	16	1.1	1.023	5	26	1.048	1.031	3	29	0.932	0.89	4	41	0.933
1475	1.058	1.072	3	15	0.974	0.939	3	15	1.108	0.951	6	30	0.914	0.934	6	13	0.926	1.101	3	11	1.074	1.062	1	1	0.893	0.933	1	1					1.031	1.021	3	16	1.127	1.122	5	26	0.975	0.857	3	29	1.023	1.003	4	41	1.063
1474	1.074	1.019	3	15	1.02	0.959	3	15	1	0.887	6	30	1.04	1.011	6	11	0.548	0.494	3	11	1.011	0.993	1	1	0.92	0.96	1	1					1.166	1.146	3	16	0.882	0.885	5	26	1.048	1.041	3	29	1.046	1.022	4	41	1.004
1473	1.106	1.219	3	15	1.257	1.16	2	15	1.3	1.247	6	30	1.102	0.955	6	11	1.037	1.096	3	11	1.062	1.092	1	1	0.971	0.961	1	1					1.044	1.063	3	16	0.919	0.962	5	26	0.902	0.933	3	29	0.904	0.9	4	41	0.924
1472	0.745	1.011	3	15	1.17	1.032	2	15	1.154	1.024	6	30	1.132	1.04	6	11	0.942	0.882	3	11	0.891	0.893	1	1	1.134	1.099	1	1					0.792	0.778	3	16	0.777	0.765	5	26	0.877	0.899	3	29	1.02	1.042	4	41	0.959
1471	0.766	0.829	3	15	1.255	1.18	2	15	1.028	1.005	6	30	1.028	1.064	6	11	1.115	1.028	3	11	1.062	0.995	1	1	0.943	0.895	1	1					0.939	0.935	3	16	0.958	0.918	5	26	0.966	0.968	3	29	1.051	1.042	4	41	0.966
1470	0.901	0.997	3	15	1.179	1.211	2	15	0.876	0.907	6	29	1.05	1.13	6	11	1.113	1.046	3	11	1.179	1.05	1	1	1.173	1.125	1	1					1.031	1.01	2	15	0.936	0.944	5	26	1.022	1.027	3	29	0.954	0.988	4	41	0.941
1469	0.826	0.931	3	15	0.99	0.971	2	15	0.979	1.104	6	29	0.798	0.844	6	12	1.176	1.221	3	11	1.304	1.224	1	1	1.154	1.162	1	1					1.047	1.085	2	15	0.771	0.885	5	26	0.95	1.011	3	29	0.849	0.997	4	41	0.728
1468	0.925	0.88	2	13	1.133	1.064	2	15	0.877	0.94	6	29	0.743	0.743	6	11	0.972	0.967	3	11	1.089	0.943	1	1	0.834	0.865	1	1					0.948	0.915	2	15	0.781	0.76	5	26	0.907	0.844	3	29	0.788	0.807	4	41	0.863
1467	1.117	1.103	2	13	1.175	1.12	2	15	0.941	0.974	6	29	0.943	1.036	6	11	1.01	0.944	3	11	1.398	1.229	1	1	1.051	1.104	1	1					1.026	1.058	2	15	1.172	1.177	5	26	1.151	1.236	3	29	1.139	1.201	4	42	1.135
1466	1.019	0.938	2	13	1.111	1.004	2	16	0.952	0.976	6	29	0.95	1.067	6	11	1.148	1.233	3	11	1.307	1.186	1	1	0.935	0.981	1	1					0.905	0.883	2	15	1.121	1.084	5	26	1.018	0.992	3	29	1.109	1.118	4	43	1.067
1465	1.172	1.132	2	13	1.215	1.129	2	16	1.155	0.989	6	29	0.987	1.077	6	11	0.891	0.866	3	11	1.211	1.099	1	1	0.941	1.013	1	1					1.036	1.03	2	15	1.138	1.168	5	26	0.969	1.014	3	28	1.082	1.1	4	43	1.145
1464	1.055	1.033	2	13	1.067	0.933	2	16	1.068	0.93	6	25	1.069	0.984	6	11	1.023	0.903	3	11	1.237	1.217	1	1	0.905	0.947	1	1					0.975	1.018	2	15	0.975	0.997	5	26	0.962	0.934	3	28	0.942	0.921	4	43	0.941
1463	1.041	1.098	2	13	1.134	1.099	2	16	1.19	1.129	6	25	1.077	0.975	6	11	1.338	1.199	3	11	0.948	0.953	1	1	1.022	1.06	1	1					0.887	0.863	2	15	1.024	0.955	5	26	1.112	1.093	3	28	1.07	1.013	4	42	1.089
1462	0.878	1.005	2	13	0.982	1.065	2	16	1.137	1.107	6	25	1.129	1.204	6	11	1.139	1.193	3	11	1.027	1.015	1	1	1.183	1.159	1	1					1.028	1.084	2	15	1.234	1.278	5	26	1.072	1.087	3	28	1.122	1.137	4	42	1.033
1461	0.77	0.868	2	12	0.78	0.852	2	15	0.94	1	6	25	0.966	0.959	6	11	0.934	1.038	3	11	1.038	1.133	1	1	0.966	0.972	1	1					0.933	0.887	2	15	0.953	0.962	5	26	0.91	0.894	3	28	0.905	0.83	4	42	0.864
1460	0.85	0.97	2	14	0.85	0.998	2	15	0.983	1.136	6	25	0.934	1.135	6	12	0.869	0.978	3	11	0.716	0.936	1	1	1.206	1.19	1	1					1.178	1.192	2	15	1.036	1.07	5	26	1.154	1.173	3	28	1.128	1.133	4	42	1.143
1459	0.793	0.865	2	14	0.689	0.806	2	15	0.794	0.918	6	25	0.802	1.025	6	12	0.773	0.892	3	11	0.514	0.793	1	1	0.968	0.944	1	1					1.015	1.012	2	15	0.899	0.844	5	26	0.961	0.958	3	28	0.995	0.944	4	42	0.991
1458	0.905	0.903	2	14	0.812	0.963	2	15	0.785	0.884	6	25	0.725	0.727	6	12	0.684	0.612	3	11	0.439	0.596	1	1	1.145	1.067	1	1					1.008	1.033	2	15	1.063	1.131	5	26	0.979	1.032	3	28	1.039	1.012	4	42	1.072
1457	1.039	0.922	2	14	0.771	0.898	2	15	0.975	1.01	6	25	1.09	1.037	6	12	1.061	0.992	3	11	0.841	0.86	1	1	1.163	1.08	1	1					0.953	0.935	2	15	0.823	0.845	4	25	0.908	1.007	3	28	0.939	0.949	4	42	0.955
1456	1.25	1.106	2	14	0.827	0.922	2	15	1.02	1.093	6	25	1.263	1.21	6	12	1.11	1.185	3	11	1.043	1.121	1	1	1.249	1.202	1	1					1.019	1.054	2	15	0.925	0.978	4	25	0.944	0.972	3	28	0.827	0.837	4	42	0.873
1455	1.26	1.208	2	14	0.887	0.947	2	16	1.152	1.193	6	25	1.091	0.948	6	11	0.832	0.828	3	11	0.759	0.751	1	1	0.911	0.878	1	1					0.95	0.951	2	15	0.843	0.841	4	25	0.958	0.977	3	28	0.862	0.899	4	42	0.872
1454	1.071	0.885	2	14	0.913	0.954	2	16	1.075	1.028	6	25	1.285	1.099	6	11	0.957	0.961	3	11	1.163	1.176	1	1	0.938	0.889	1	1					1.083	1.062	2	15	1.092	1.067	4	25	1.036	1.029	3	28	0.991	0.964	4	42	1.048
1453	1.382	1.269	2	14	0.98	1.041	2	16	1.081	1.092	5	24	1.14	1.133	6	11	0.881	0.943	3	11	0.892	0.991	1	1	1.12	1.062	1	1					1.139	1.129	2	15	1.072	1.026	4	25	1.069	1.101	3	28	1.163	1.177	4	42	1.139
1452	1.162	1.185	2	14	0.952	0.952	2	16	1.157	1.158	5	24	1.044	1.056	6	11	0.925	0.933	3	11	0.777	0.878	1	1	0.988	0.973	1	1					1.038	1.085	2	15	1.084	1.098	4	25	0.994	1.023	3	28	0.941	0.897	4	41	0.947
1451	0.924	1.058	2	12	1.053	1.116	2	16	1.069	1.063	5	24	0.897	1.011	6	11	1.062	0.956	3	11	0.833	0.996	1	1	0.93	0.943	1	1					0.923	0.888	2	15	0.895	0.905	4	25	0.948	0.933	3	28	0.991	0.943	4	41	0.842
1450	0.748	0.796	2	12	0.914	0.902	2	16	0.99	0.945	5	24	0.809	0.881	6	11	1.134	1.051	3	11	0.619	0.748	1	1	0.856	0.859	1	1					1.099	1.105	2	15	0.984	0.97	4	25	1.097	1.092	3	28	1.115	1.09	4	41	0.981
1449	0.962	1.035	2	12	1.186	1.278	2	16	1.121	1.169	5	24	0.881	0.925	6	11	1.072	0.97	3	11	0.833	1.008	1	1	0.933	0.958	1	1					0.975	0.993	2	15	1.039	1.058	4	25	1.093	1.058	3	28	0.964	0.946	4	41	1.016
1448	0.863	0.998	2	12	0.947	0.897	2	16	1.043	0.979	5	24	0.905	1.006	6	11	1.208	1.139	3	11	0.582	0.761	1	1	0.785	0.833	1	1					0.914	0.935	2	15	0.936	0.937	4	25	1.066	0.984	3	28	0.975	0.967	4	41	0.975
1447	0.762	0.781	2	12	1.146	0.937	2	16	1.066	0.824	5	24	1.01	1.054	6	11	1.243	1.246	3	11	0.702	0.807	1	1	0.879	0.902	1	1					0.971	0.942	2	15	1.124	1.076	4	24	1.084	1.08	3	28	0.969	0.984	4	41	1.078
1446	1.023	0.95	2	12	1.366	1.172	2	16	1.188	0.835	5	24	1.039	0.943	6	11	1.158	1.126	3	11	0.856	0.882	1	1	0.953	0.953	1	1					1.096	1.11	2	15	1.099	1.09	4	24	0.983	0.865	3	28	1.088	1.082	4	41	1.086
1445	1.157	1.122	2	12	1.276	1.151	2	16	1.288	1.097	5	24	1.038	1.004	6	11	1.162	1.084	3	11	1.013	1.032	1	1	0.917	0.968	1	1					0.975	0.97	2	15	0.862	0.906	4	24	1.028	1.012	3	28	1.037	1.06	4	41	1.102
1444	1.049	1.084	2	12	1.117	1.048	2	16	1.087	1.108	5	24	1.092	1.033	6	11	1.196	1.135	3	11	0.947	0.88	1	1	0.946	1.02	1	1					0.968	0.991	2	15	0.821	0.825	4	24	0.927	0.942	3	28	0.902	0.974	4	41	0.991
1443	0.923	1.022	2	12	1.009	1.001	2	16	0.913	1.083	5	24	1.044	0.893	6	11	1.169	1.188	3	11	1.236	1.058	1	1	0.753	0.792	1	1					0.926	0.947	2	15	0.854	0.937	4	24	0.914	0.936	3	28	0.766	0.84	4	41	0.767
1442	0.82	0.873	2	12	0.901	0.991	2	16	0.511	0.98	5	23	1.035	1.028	6	10	1.016	1.068	3	11	1.417	1.214	1	1	0.938	0.949	1	1					0.979	0.936	2	15	0.811	0.789	4	24	0.881	0.843	3	28	0.878	0.927	4	40	0.723
1441	0.934	1.046	2	12	0.836	1.047	2	16	0.591	0.969	5	23	0.907	0.956	6	10	0.898	1.165	3	11	1.395	1.193	1	1	1.094	1.08	1	1					1.105	1.13	2	15	1.141	1.142	4	24	1.072	1.104	3	28	1.118	1.184	4	40	1.155
1440	0.792	0.898	2	12	0.644	0.801	2	16	0.531	0.797	5	22	0.775	0.967	5	9	0.414	0.744	3	11	1.404	1.195	1	1	1.014	1.027	1	1					0.934	0.956	2	15	1.053	1.041	4	24	0.952	1.029	3	28	1.094	1.173	4	40	1.145
1439	0.84	0.776	2	12	0.713	0.776	2	16	0.574	0.626	5	20	0.558	0.572	5	9	0.516	0.497	3	12	1.419	1.207	1	1	0.853	0.851	1	1					0.946	0.928	2	15	1.004	0.995	4	24	0.941	0.978	3	26	0.971	0.989	4	40	0.997
1438	1.179	1.149	2	12	0.873	0.964	2	16	1.048	1.027	5	19	1.064	1.004	5	9	1.022	0.944	3	12	1.425	1.386	1	1	1.05	1.035	1	1					1.036	1.033	2	15	1.079	1.083	4	24	0.964	0.993	3	26	1.106	1.116	4	40	1.003
1437	1.04	0.902	2	12	0.826	0.954	2	16	1.126	1.11	6	23	1.138	1.105	5	9	1.119	1.133	3	12	0.911	0.995	1	1	1.157	1.164	1	1					0.992	0.978	2	15	1.009	0.995	4	24	1.007	1.034	3	26	1.1	1.104	4	40	1.041
1436	1.288	1.253	2	12	0.826	0.98	2	16	1.188	1.017	6	23	1.052	0.983	5	9	0.863	0.807	3	12	0.812	0.91	1	1	0.86	0.934	1	1					0.954	0.982	2	15	0.962	1.021	4	24	0.963	1.018	3	26	1.09	1.08	4	40	1.076
1435	1.031	0.907	2	12	0.815	0.876	2	16	1.185	1.056	6	23	1.145	1.093	5	9	1.083	1.042	3	12	0.819	0.824	1	1	1.013	1.069	1	1					0.895	0.893	2	15	0.866	0.85	4	24	0.982	0.892	3	26	1.013	0.991	4	40	0.97
1434	1.26	1.194	2	12	0.925	0.968	2	16	1.223	1.09	6	23	1.084	1.06	5	9	1.117	1.179	3	12	1.096	1.135	1	1	0.922	1.001	1	1					0.955	0.983	2	15	1.175	1.149	4	24	1.187	1.172	3	26	1.054	1.025	4	40	1.137
1433	1.093	1.051	2	12	0.929	0.909	2	16	1.086	1.002	6	23	0.958	1.101	5	8	0.952	1.002	3	12	0.849	0.953	1	1	0.978	0.981	1	1					0.919	0.915	2	15	1.067	1.097	4	24	1.108	1.1	3	26	1.059	1.031	4	40	1.051
1432	1.077	1.084	2	12	1.109	1.192	2	16	1.076	1.146	6	23	0.926	0.921	5	8	1.052	1.085	3	12	0.787	0.988	1	1	0.981	0.983	1	1					1.039	1.047	2	15	0.934	0.932	4	24	1.02	1.018	3	26	0.943	0.923	4	40	1.001
1431	0.974	1.047	2	12	0.912	0.926	2	16	1.02	1.11	6	23	0.909	0.866	5	8	1.139	1.081	3	11	0.532	0.742	1	1	1.095	1.037	1	1					1.067	1.086	2	15	1.067	1.103	4	24	0.939	0.908	3	26	1.038	1.015	4	40	0.912
1430	0.857	0.979	2	12	1.016	0.972	2	16	0.952	1.144	6	23	1.054	0.992	5	8	1.167	1.191	3	11	0.635	0.716	1	1	1.137	1.046	1	1					1.071	1.064	2	15	1.007	1.032	4	24	0.952	0.928	3	26	1.035	1.008	4	40	0.85
1429	0.78	0.883	2	12	1.078	1.022	2	16	0.859	0.998	6	23	0.964	0.982	5	8	1.005	1.127	3	10	0.96	0.891	1	1	1.192	1.133	1	1					1.115	1.108	2	15	1.036	1.028	4	24	0.94	0.898	3	26	0.995	0.987	4	40	1.025
1428	0.837	0.962	2	12	1.082	1.092	2	16	0.787	0.99	6	23	1.081	1.211	5	8	0.751	0.891	3	10	1.24	1.162	1	1	1.106	1.09	1	1					1.102	1.082	2	15	1.035	0.984	4	24	1.062	1.055	3	26	0.946	0.914	4	39	1
1427	0.781	0.903	2	12	1.018	1.084	2	16	0.831	0.864	6	23	0.837	0.932	5	8	0.814	0.777	3	10	1.122	1.165	1	1	1.115	1.142	1	1					1.072	1.091	2	15	1.152	1.169	4	24	0.965	0.958	3	26	1.02	1.066	4	39	1.059
1426	0.8	0.891	2	12	0.985	1.066	2	16	1.003	1.054	6	23	0.896	0.916	5	8	1.027	1.041	3	10	0.821	0.79	1	1	0.765	0.812	1	1					0.911	0.934	2	15	0.848	0.848	4	24	0.964	0.972	3	26	0.799	0.838	4	39	0.885
1425	0.863	0.887	2	12	0.952	0.935	2	16	1.167	1.069	5	23	1.107	0.998	5	9	1.059	1.004	3	10	1.197	1.106	1	1	1.02	1.026	1	1					0.915	0.895	2	15	0.914	0.95	4	24	0.967	0.923	3	26	0.882	0.887	4	39	0.949
1424	0.989	0.948	2	12	1.083	0.965	2	16	1.184	1.023	5	23	1.219	1.124	5	9	1.138	1.144	3	10	1.182	1.161	1	1	1.011	1.013	1	1					1.021	1.045	2	15	0.87	0.894	4	23	1.11	1.098	3	26	1.069	1.112	4	39	0.919
1423	1.099	0.987	2	12	1.201	1.125	2	16	1.184	1.023	5	23	1.182	1.047	5	9	1.193	1.084	3	10	0.981	1.003	1	1	0.859	0.868	1	1					0.947	0.922	2	15	0.95	0.916	4	23	1.031	0.977	3	26	0.992	0.968	4	39	0.971
1422	1.217	1.218	2	12	1.115	1.094	2	16	1.209	1.11	5	23	1.173	1.053	5	9	1.241	1.109	3	10	0.958	0.978	1	1	1.115	1.066	1	1					1.051	1.066	2	15	1.003	1.024	4	23	1.067	1.05	3	26	1.121	1.149	4	39	0.929
1421	0.957	1.05	2	12	1.106	1.123	2	16	1.139	1.098	5	23	1.164	1.202	5	9	1.061	1.17	3	10					1.063	1.05	1	1					0.919	0.92	2	15	0.854	0.87	4	23	0.891	0.93	3	26	0.977	0.971	4	39	0.973
1420	0.824	0.9	2	12	0.973	0.865	2	16	0.97	0.896	5	22	0.701	0.747	5	9	0.805	0.884	3	10					1.052	1.062	1	1					0.924	0.949	2	15	0.886	0.929	4	23	0.928	0.977	3	26	1.044	1.064	4	39	0.975
1419	0.885	1.024	2	12	1.113	1.007	2	16	1.026	1.025	5	22	0.755	0.939	5	9	0.779	0.776	3	10					0.932	0.97	1	1					0.921	0.911	2	15	0.826	0.792	4	23	0.804	0.831	3	26	0.923	0.906	4	39	0.892
1418	0.745	0.828	2	12	1.023	0.959	2	16	0.897	1.056	5	21	0.72	0.793	5	9	0.864	0.908	3	10					0.904	0.927	1	1					1.037	1.054	2	15	1.051	1.147	4	23	1.064	1.096	3	26	1.085	1.108	4	39	1.2
1417	0.893	0.899	2	12	1.026	1.175	2	16	0.827	1.001	5	21	0.812	0.878	5	10	0.911	0.97	3	10					0.95	0.954	1	1					0.996	0.982	2	15	0.829	0.822	4	23	1.004	1.018	3	26	0.974	0.979	4	39	1.026
1416	1.021	1.006	2	12	0.725	0.974	2	16	0.618	0.894	5	21	0.919	0.973	5	10	1.18	1.169	3	10					1.089	1.079	1	1					1.05	1.058	2	15	1.13	1.135	4	23	1.07	1.072	3	26	1.023	0.993	4	39	1.034
1415	1.036	1.079	2	12	0.635	0.8	2	16	0.772	0.916	5	21	1.039	1.087	5	10	1.174	1.244	3	10					0.96	0.971	1	1					1.011	0.997	2	14	1.1	1.082	4	23	1.015	0.999	3	26	1.1	1.047	4	39	1.112
1414	0.911	1.002	2	12	0.827	1.037	2	16	0.882	1.033	5	21	1.08	0.978	5	10	0.986	0.936	3	10													1	1.018	2	14	1.164	1.196	4	23	1.047	1.047	3	26	1.013	1.046	4	39	1.042
1413	0.835	0.933	2	12	0.732	0.67	2	16	0.887	0.923	5	21	1.106	0.963	5	10	0.956	0.884	3	10													0.898	0.915	2	14	1.019	0.956	4	23	0.974	0.959	3	26	0.847	0.865	4	39	1.025
1412	0.84	0.925	2	12	1.184	1.19	2	16	1.012	1.163	5	21	1.281	1.215	5	10	1.14	1.203	3	10													0.918	0.934	2	14	1.168	1.187	4	23	1.019	1.033	3	26	0.969	0.967	4	39	1.053
1411	0.869	0.913	2	12	1.018	0.961	2	16	1.051	1.069	5	21	1.01	1.016	5	10	0.917	0.873	3	10													0.988	0.997	2	14	0.926	0.981	4	23	0.986	1.025	3	26	0.998	1.037	4	39	0.87
1410	0.947	0.911	2	12	1.122	1.091	2	16	1.114	1.059	5	21	0.997	1.136	5	10	1.048	1.047	3	10													1.063	1.039	2	14	0.908	0.874	4	23	0.959	0.917	3	26	0.896	0.909	4	39	0.745
1409	1.099	0.979	2	12	1.039	1.072	2	16	1.152	1.07	5	21	0.898	0.972	5	10	0.944	1.052	3	10													1.139	1.152	2	14	1.161	1.148	4	23	1.138	1.099	3	25	1.063	1.096	4	38	1.125
1408	1.241	1.208	2	12	1.072	1.196	2	16	1.218	1.179	5	21	0.877	0.84	5	10	0.878	0.898	3	10													1.03	1.027	2	14	0.998	0.985	4	23	1.053	1.051	3	25	1.026	1.042	4	38	1.023
1407	1.031	0.979	2	12	0.946	0.978	2	16	1.129	1.037	5	21	1.154	1.041	5	10	1.046	0.954	3	10													1.054	1.042	2	14	1.068	1.102	4	23	1	0.997	3	25	0.985	1.043	4	38	0.959
1406	1.119	0.97	2	12	0.98	0.785	2	16	1.122	1.075	5	21	1.263	1.15	5	10	1.207	1.198	3	10													1.017	1.068	2	14	0.814	0.853	4	23	0.946	0.959	3	25	0.925	0.939	4	38	1.079
1405	1.299	1.147	2	12	1.304	1.065	2	16	1.114	0.981	5	21	1.184	1.143	5	10	1.101	1.06	3	10													0.877	0.845	2	14	0.961	0.906	4	23	0.81	0.797	3	25	1.005	0.954	4	38	1.065
1404	1.266	1.198	2	12	1.265	1.203	2	16	1.115	1.012	5	21	1.094	1.017	5	10	1.12	1.153	3	10													1.098	1.128	2	14	1.086	1.155	4	23	1.008	0.986	3	25	1.148	1.14	4	38	1.099
1403	1.091	1.162	2	12	1.039	1.091	2	16	0.944	0.936	5	21	1.054	0.991	5	10	0.921	1.062	3	10													1.005	1.017	2	14	0.811	0.831	4	23	1.009	1.001	3	25	1	1.003	4	38	0.867
1402	0.835	1.077	2	12	0.947	1.158	2	16	0.931	0.986	5	21	1.207	1.241	5	10	0.741	0.828	3	10													1.082	1.06	2	14	1.053	1.045	4	21	1.024	0.985	3	25	0.923	0.919	4	38	0.968
1401	0.545	0.499	2	12	0.636	0.625	2	16	0.695	0.613	5	21	0.73	0.659	5	10	1.075	1.025	3	10													1.12	1.125	2	14	1.103	1.067	4	21	1.048	1.064	3	25	1.046	1.036	4	38	1.06
1400	1.201	1.207	2	11	1.046	1.007	2	16	1.075	1.131	5	21	1.037	1.029	5	10	1.131	1.153	3	10													1	1.017	2	14	1.057	1.049	4	21	1	0.962	3	25	0.985	0.932	4	38	1.019
1399	0.957	0.878	2	11	0.923	0.767	2	17	0.945	1.105	5	21	0.847	0.861	5	10	0.852	0.841	3	8													0.996	0.979	2	14	0.964	0.96	4	21	1.039	1.055	3	25	1.065	1.017	4	38	1.072
1398	1.181	1.207	2	11	1.098	1.114	2	17	0.956	1.032	5	21	0.966	1.058	5	10	0.98	1.255	3	8													1.092	1.061	2	14	1.054	1.059	4	21	0.945	1.029	3	25	1.013	1.008	4	38	1.036
1397	0.917	0.936	2	11	0.828	1.069	2	17	0.759	0.947	4	20	0.859	0.865	5	10	0.775	0.766	3	8													1.029	1.043	2	14	0.916	0.943	4	20	0.906	0.994	3	25	0.913	0.895	4	38	1
1396	0.989	0.948	2	11	0.59	0.879	2	17	0.602	0.841	4	20	0.922	0.955	5	10	0.956	0.89	3	8													0.813	0.869	2	14	0.874	0.908	4	20	0.826	0.874	3	25	0.99	0.982	4	38	0.913
1395	1.097	1.156	2	10	0.679	1.024	2	17	0.964	1.32	4	20	1.026	0.978	4	10	1.131	1.158	3	8													0.763	0.752	2	14	0.958	0.968	4	20	0.959	0.941	3	25	0.895	0.873	4	38	0.766
1394	0.859	1.087	2	9	0.48	0.525	2	17	0.626	0.758	4	20	0.973	1.027	4	10	0.989	0.999	3	8													1.008	1.009	2	14	1.046	1.064	4	20	1.064	1.072	3	25	1.036	1.072	4	38	0.965
1393	0.556	0.836	2	9	1.048	1.084	2	17	0.834	0.962	4	20	0.852	0.933	4	9	0.864	0.873	3	8													1.03	1.007	2	14	1.145	1.071	4	20	0.917	0.886	3	25	0.921	0.855	4	38	0.856
1392	0.509	0.983	2	9	1.142	1.261	2	17	1.074	1.209	4	20	1.125	1.176	4	9	0.953	0.965	3	8													1.003	1.025	2	14	1.129	1.155	4	20	1.17	1.273	3	25	1.089	1.104	4	38	1.14
1391	0.133	0.154	2	9	0.93	0.824	2	17	1.033	0.962	4	20	0.891	0.88	4	9	1.119	1.095	3	8													0.856	0.882	2	14	0.903	0.913	4	20	0.959	0.946	3	25	0.872	0.903	4	38	0.974
1390	1.233	0.943	2	9	1.262	1.068	2	17	1.288	1.118	4	20	1.054	1.02	4	9	1.08	1.063	3	8													0.905	0.894	2	14	0.933	0.911	4	20	0.997	0.974	3	25	0.891	0.88	4	38	1.01
1389	1.569	1.36	2	9	1.382	1.275	2	17	1.353	1.127	4	20	1.159	1.066	4	9	1.069	1.058	3	8													1.043	1.021	2	14	1.079	1.089	4	20	1.172	1.182	3	25	1.103	1.137	4	38	1.164
1388	1.329	1.192	2	9	1.233	1.169	2	17	1.232	0.917	4	20	1.119	1.141	4	9	1.159	1.239	3	8													1.031	1.056	2	14	0.927	0.993	4	20	0.965	1.002	3	25	0.967	1.059	4	38	0.954
1387	1.23	1.088	2	9	1.172	1.114	2	17	1.419	1.208	4	20	1.017	0.999	4	9	1.008	0.98	3	8													0.909	0.881	2	14	0.927	0.871	4	20	0.967	0.97	3	25	0.898	0.959	4	37	0.851
1386	1.257	1.221	2	9	1.188	1.091	2	17	1.15	1.029	4	20	1.095	1.109	4	9	0.997	0.999	3	8													0.962	0.994	2	14	0.941	1.025	4	20	0.985	1.007	3	25	0.959	0.981	4	37	1.109
1385	1.033	0.99	2	9	1.178	0.998	2	17	1.069	0.904	4	20	1.014	1.048	3	8	1.082	1.124	3	8													0.819	0.878	2	14	0.892	0.895	4	20	1.019	1.018	3	25	1.049	1.076	4	37	0.974
1384	1.096	1.002	2	9	1.216	0.966	2	17	0.923	0.842	4	19	0.829	0.857	3	8	0.942	0.947	3	8													0.885	0.859	2	14	0.928	0.917	4	20	0.909	0.911	3	25	1.042	1.026	4	36	1.088
1383	1.187	1.037	2	9	1.271	1.155	2	17	0.951	0.978	4	19	1.126	0.944	3	8	0.993	1.024	3	7													1.172	1.169	2	14	1.035	1.111	4	20	1.017	1.056	3	25	1.066	1.122	4	36	1.029
1382	1.276	1.335	2	9	1.018	1.089	2	17	0.69	0.935	4	19	0.942	0.849	3	8	0.759	0.775	3	7													1.137	1.144	2	14	0.865	0.895	4	20	0.94	0.956	3	25	0.922	0.915	4	36	0.867
1381	0.825	1.067	2	9	0.754	0.949	2	17	0.801	0.838	4	19	0.964	1.039	3	8	0.897	0.853	3	7													1.069	1.104	2	14	1.078	1.072	4	19	1.132	1.08	3	25	1.14	1.131	4	36	0.972
1380	0.542	0.776	2	9	0.638	0.879	2	17	0.635	0.872	4	19	0.667	0.747	3	8	1.045	0.974	3	7													1.056	1.017	2	14	1.273	1.154	4	19	1.118	1.124	3	25	1.174	1.125	4	36	1.038
1379	0.615	0.921	2	8	0.604	0.82	2	17	0.824	1.091	4	19	0.803	0.99	3	8	1.17	1.143	3	7													1.184	1.159	2	14	1.24	1.166	4	19	1.043	0.98	3	25	1.102	1.017	4	36	1.254
1378	0.461	0.501	2	8	0.641	0.801	2	17	0.393	0.401	4	19	0.655	0.755	3	8	1.076	1.072	3	7													1.079	1.108	2	14	1.075	1.101	4	19	1.027	1.063	3	25	1.056	1.081	4	35	1.081
1377	1.04	0.97	2	8	0.762	0.84	2	17	1.127	1.239	4	25	0.9	0.797	3	8	1.138	1.128	3	7													0.886	0.881	2	14	0.757	0.761	4	19	0.783	0.822	3	25	0.693	0.7	4	35	0.801
1376	1.148	1.109	2	7	0.934	1.043	2	17	1.044	1.124	4	25	1.141	1.067	3	8	1.106	1.213	3	7													0.972	0.985	2	14	0.79	0.861	4	19	0.937	0.97	3	25	0.901	0.932	4	35	0.856
1375	1.06	1.085	2	7	0.842	0.908	2	17	0.931	1.016	4	25	1.152	1.052	3	8	0.95	1.107	3	7													0.954	0.941	2	14	0.732	0.788	4	19	0.956	0.938	3	25	0.983	0.945	4	35	0.951
1374	0.948	0.961	2	6	0.955	1.068	2	17	1.051	1.132	4	26	1.138	1.167	3	8	0.714	0.842	3	7													0.982	1.012	2	13	0.937	0.924	4	19	1.081	1.046	3	25	1.133	1.15	4	35	1.031
1373	0.996	0.946	2	6	0.97	1.13	2	17	1.079	1.077	4	26	0.966	1.008	3	8	0.73	0.805	3	7													0.91	0.893	2	13	1.045	1.057	4	18	1.11	1.055	3	25	1.006	1.023	4	35	1.115
1372	1.116	0.987	2	6	0.921	0.987	2	17	1.166	1.077	4	27	0.787	0.956	3	8	0.764	0.785	3	6													1.004	1.03	2	13	1.01	1.033	4	18	1.121	1.081	3	25	0.967	0.999	4	35	1.09
1371	1.253	1.096	2	6	1.018	0.837	2	17	1.22	1.09	4	27	0.939	1.107	3	8	0.881	0.872	3	6													0.942	0.927	2	13	1.044	1.03	4	18	0.988	1.027	3	25	0.901	0.936	4	35	0.925
1370	1.24	1.077	1	5	1.424	1.217	2	17	1.303	1.197	4	27	0.797	0.864	3	8	0.944	1.044	3	6													1.008	1.002	2	13	1.154	1.158	4	18	0.934	1.016	3	25	0.928	0.991	4	35	0.926
1369	1.279	1.119	1	5	1.349	1.111	2	16	1.241	1.111	4	27	1.045	1.065	3	8	0.777	0.709	3	6													0.959	1.013	2	13	1.066	1.116	4	18	0.876	0.945	3	25	0.886	0.899	4	34	0.961
1368	1.247	1.145	1	5	1.237	0.985	2	16	1.126	1.048	4	27	1.121	1.016	3	8	1.044	0.805	3	6													0.891	0.877	2	13	0.955	0.842	4	18	0.939	0.962	3	25	1.056	1.03	4	34	1.046
1367	1.119	1.091	1	5	1.278	1.118	2	16	1.079	0.985	4	27	1.381	1.282	3	8	1.427	1.212	3	6													1.11	1.082	2	13	1.395	1.357	4	18	1.029	1.112	3	25	1.148	1.119	4	34	1.15
1366	1.007	1.089	1	5	1.163	1.431	2	15	1.189	1.235	4	27	1.32	1.247	3	8	1.455	1.467	3	6													1.113	1.147	2	13	0.994	1.049	4	18	0.916	1.047	3	25	1.058	1.079	4	34	0.989
1365	0.802	0.88	1	5	0.493	0.602	2	15	0.843	0.77	4	27	1.107	0.99	3	8	1	0.725	3	6													0.939	0.94	2	13	0.847	0.824	4	18	1.016	1.029	3	25	0.969	0.949	4	34	0.91
1364	0.933	1	1	5	0.929	1.121	2	15	0.921	0.834	4	28	1.039	0.99	3	8	1.589	1.489	3	6													1.021	1.01	2	13	1.125	1.101	4	18	1.084	1.1	3	25	1.069	1.066	4	34	0.925
1363	0.885	0.899	1	5	0.724	0.753	2	15	1.043	0.995	4	28	0.996	0.954	3	8	1.284	1.209	3	6													1.047	1.048	2	13	1.046	1.032	4	18	1.107	1.16	3	25	1.036	1.055	4	34	1.123
1362	1.045	1.028	1	5	0.936	0.86	2	15	0.85	0.787	4	28	0.875	0.905	3	8	1.055	1.148	3	6													0.987	1.002	2	13	0.984	1.005	4	18	1.047	1.05	3	25	0.976	0.958	4	34	1.049
1361	1.03	0.941	1	5	1.054	1.016	2	15	0.965	0.938	4	28	0.737	0.832	3	8	0.827	0.745	3	6													0.961	0.954	2	13	0.864	0.858	4	18	1.068	1.055	3	25	0.984	0.958	4	34	0.934
1360	1.218	1.146	1	5	1.071	1.208	2	15	1.103	1.08	4	28	0.776	0.89	3	8	1.125	1.203	3	6													1.015	1.038	2	13	1.003	1.065	4	18	1.031	1.023	3	25	0.928	0.874	4	34	0.962
1359	1.063	1.006	1	5	0.783	0.878	2	15	0.846	0.844	4	28	0.784	0.8	3	8	0.919	0.963	3	6													0.967	0.974	2	13	0.881	0.975	4	18	0.961	0.961	3	25	0.876	0.913	4	34	0.839
1358	1.116	1.105	1	5	0.859	0.881	2	15	0.938	0.994	4	28	0.841	0.722	3	8	0.898	0.973	3	6													0.997	0.984	2	13	1.03	0.953	4	18	1.072	0.963	3	25	0.875	0.85	4	34	0.794
1357	0.967	1.048	1	5	0.994	1.045	2	15	0.927	1.062	4	28	1.2	1.089	3	8	0.686	0.814	3	6													1.06	1.016	2	12	1.332	1.241	4	18	1.121	1.046	3	25	1.158	1.113	4	34	1.181
1356	0.825	0.95	1	4	0.913	0.967	2	15	0.675	0.835	4	28	1.033	0.939	3	8	0.636	0.669	3	6													1.034	1.143	2	12	1.138	1.258	4	18	1.152	1.148	3	25	1.145	1.19	4	34	1.081
1355	0.801	0.913	1	4	0.949	0.963	2	15	0.775	0.99	4	30	1.082	1.137	3	7	0.822	0.871	3	6													0.753	0.7	2	12	0.64	0.618	4	18	0.876	0.863	3	25	0.994	0.99	4	34	0.818
1354	0.844	1.042	1	4	1.022	1.152	2	15	0.798	1.006	4	30	0.811	1.085	3	7	0.843	0.783	3	6													1.171	1.167	2	12	1.162	1.095	4	18	0.975	0.94	3	25	1.023	0.963	4	34	1.136
1353	0.612	0.668	1	4	0.829	0.801	2	15	0.836	0.962	4	30	0.703	0.766	3	7	0.681	0.694	3	6													1.057	1.053	2	12	1.098	1.079	4	18	0.925	0.978	3	25	1.059	1.099	4	35	1.212
1352	1.1	1.165	1	4	1.161	1.233	2	15	0.954	0.905	4	33	0.986	1.127	3	7	0.88	0.807	3	6													0.971	1	2	12	0.898	0.963	4	18	0.73	0.815	3	25	0.723	0.767	4	35	1.009
1351	0.788	0.849	1	4	0.878	0.734	2	16	1.108	0.973	4	34	0.945	0.93	3	7	1.143	1.108	3	6													0.882	0.901	2	12	0.736	0.787	4	18	0.819	0.825	3	25	0.715	0.742	4	34	0.835
1350	0.984	1.001	1	4	1.235	1.195	2	15	1.234	1.15	4	34	1.107	1.128	3	7	1.283	1.108	2	5													0.964	0.95	2	12	0.981	0.932	4	18	0.981	0.968	3	25	1.095	1.084	4	34	0.896
1349	0.979	0.987	1	4	1.106	1.152	2	15	1.259	1.287	4	34	1.41	1.367	3	6	1.434	1.402	2	5													1.092	1.077	2	12	1.127	1.113	4	18	1.227	1.239	3	25	1.185	1.201	4	34	1.155
1348	1	1.1	1	4	0.983	1	2	15	1.084	1.118	4	34	1.237	1.209	3	6	1.143	1.154	2	5													1.064	1.085	2	12	0.985	1.016	4	18	0.967	0.992	3	25	1.033	1.054	4	34	1.121
1347	0.759	0.866	1	4	0.947	0.879	2	15	0.898	1.009	4	34	0.92	1.015	3	6	1.004	1.057	1	4													0.923	0.931	2	12	0.989	0.997	4	18	0.989	0.984	3	25	0.985	0.981	4	34	0.896
1346	0.889	0.922	1	4	1.102	1.048	2	15	0.942	1.08	4	34	1.134	1.099	3	6	0.875	1.175	1	4													0.978	0.997	2	12	0.975	0.973	4	18	1.057	1.043	3	25	1.079	1.074	4	34	1.035
1345	0.991	1.095	1	4	1.081	1.168	2	15	0.929	1.029	4	34	0.989	1.079	3	6	0.291	0.342	1	4													0.983	0.977	2	12	0.995	0.993	4	18	0.975	0.972	3	25	1.048	1.08	4	34	1.044
1344	0.758	0.772	1	4	0.857	0.906	2	15	0.806	0.831	4	34	0.782	0.83	3	6	1.029	1.058	1	4													1.094	1.061	2	12	1.033	1.052	3	17	1.014	0.976	3	25	0.901	0.863	4	34	0.947
1343	1.12	1.099	1	4	0.994	1.059	2	15	1.155	1.182	4	34	1.016	1.054	3	6	0.933	0.913	1	4													1.083	1.129	2	12	0.884	0.934	3	17	0.952	0.962	3	25	0.983	0.978	4	34	0.928
1342	0.992	0.994	1	4	0.878	0.862	2	15	1.02	1.054	4	34	0.911	0.894	3	6	1.076	0.973	1	4													0.901	0.884	2	12	0.925	0.905	3	17	0.929	0.916	3	25	0.917	0.916	4	34	0.855
1341	1.007	1.089	1	4	1.013	0.97	2	15	1.167	1.221	4	34	1.123	1.149	3	6	1.254	1.046	1	4													1.028	1.053	2	12	1.09	1.089	3	17	1.077	1.009	3	25	1.037	1.048	4	34	1.082
1340	0.802	0.892	1	4	1.115	1.217	2	15	0.955	0.973	4	34	0.961	1.013	3	6	1.476	1.423	1	4													1.002	0.962	2	12	1.017	0.988	3	17	1.09	1.096	3	25	1.036	1.066	4	33	1.046
1339	0.902	0.982	1	4	0.886	0.978	2	15	0.991	0.941	4	34	1.084	1.026	3	6	1.045	1.05	1	4													1.077	1.146	2	12	1.032	1.055	3	17	1.022	1.038	3	25	1.02	1.077	4	33	0.971
1338	0.874	0.82	1	4	0.91	0.885	2	13	1.134	0.918	4	34	0.972	0.874	3	6	0.992	0.854	1	4													0.865	0.807	2	11	0.855	0.839	3	17	0.931	0.905	3	25	1.005	0.926	4	33	0.856
1337	1.224	1.12	1	4	1.094	1.026	2	13	1.309	1.153	4	34	1.108	1.283	3	6	1.355	1.451	1	4													1.109	1.127	2	11	1.131	1.081	3	17	1.087	1.095	3	25	1.046	1.026	4	33	1.095
1336	1.143	1	1	4	1.112	1.04	2	13	1.131	1.056	4	33	0.97	1.007	3	6	0.699	0.781	1	4													0.921	0.943	2	11	1.028	1.072	3	17	0.951	1.06	3	25	1.053	1.118	4	33	1.128
1335	1.285	1.148	1	4	1.1	1.041	2	13	0.999	1.035	4	33	0.876	0.874	3	6	0.869	0.818	1	4													0.911	0.876	2	11	0.793	0.824	3	17	0.693	0.779	3	25	0.879	0.871	4	34	1.07
1334	1.186	1.101	1	3	1.099	1.122	2	13	0.992	1.138	4	33	1.099	1.081	2	5	1.163	1.273	1	4													1.063	1.099	2	11	0.937	0.984	3	17	0.929	0.965	3	25	0.976	0.995	4	33	0.977
1333	1.114	1.044	1	3	0.927	0.976	2	13	0.72	0.95	4	33	1.018	1.157	2	5	0.706	0.699	1	4													0.91	0.935	2	11	0.885	0.978	3	17	0.962	0.971	3	25	0.841	0.84	4	33	0.817
1332	1.121	1.055	1	3	0.895	0.896	2	13	0.683	0.788	4	33	0.701	0.795	2	5	1.091	0.926	1	4													0.969	0.96	2	11	1.007	0.938	3	17	1.063	1	3	25	1.022	0.974	4	33	0.814
1331	1.102	1.133	1	3	1.073	1.233	2	13	0.767	0.9	4	33	0.956	1.018	2	5	1.401	1.411	1	4													1.119	1.062	2	11	1.359	1.249	3	17	1.296	1.233	3	25	1.234	1.175	4	33	1.201
1330	0.872	0.954	1	3	0.77	0.814	2	13	0.95	1.011	3	33	0.882	0.742	2	5	0.904	0.926	1	4													1.172	1.163	2	11	1.292	1.266	3	17	1.161	1.207	3	25	1.152	1.129	4	33	1.19
1329	0.884	0.89	1	2	0.939	0.891	2	13	1.033	1.053	3	32	1.161	1.001	2	5	0.979	0.844	1	4													0.887	0.99	2	11	0.768	0.904	3	17	0.907	0.942	3	25	0.87	0.887	4	33	0.931
1328	1.068	0.998	1	2	1.143	1.147	2	13	1.119	1.218	3	32	1.148	1.062	2	5	1.352	1.275	1	4													0.685	0.673	2	11	0.813	0.774	3	17	0.864	0.861	3	25	0.839	0.834	4	32	0.664
1327	1.146	1.137	1	2	1.03	1.055	2	13	0.985	0.977	3	32	1.012	1.127	2	5	1.129	1.197	1	4													1.039	1.026	2	11	1.303	1.272	3	17	1.098	1.086	3	25	1.054	1.042	4	32	1.133
1326	0.947	0.985	1	2	0.972	0.943	2	13	1.127	1.159	3	32	0.509	0.899	1	4	0.815	0.972	1	4													1.099	1.064	2	11	1.098	1.105	3	17	1.024	1.008	3	25	1.089	1.103	4	32	1.1
1325	0.943	1.086	1	2	1.092	1.09	2	13	1.087	1.07	3	32	0.345	0.638	1	4	0.658	0.713	1	4													1.028	1.089	2	11	0.99	1.031	3	17	0.983	1.001	3	25	0.882	0.95	4	32	1.004
1324	0.683	0.888	1	2	1.046	1.15	2	13	0.965	0.85	3	32	0.881	1.095	1	4	0.944	1.037	1	4													0.814	0.822	2	11	0.993	0.957	3	17	0.934	0.899	3	25	0.781	0.83	4	32	1.018
1323	0.685	0.865	1	2	0.944	0.96	2	13	1.111	1.058	3	32	0.892	0.977	1	4	0.79	0.823	1	4													1.047	1.013	2	11	1.081	1.036	3	16	1.072	1.027	3	25	0.998	1.065	4	32	0.984
1322	0.748	0.85	1	2	1.113	1.123	2	10	1.191	1.159	3	32	1.249	1.18	1	4	0.971	0.984	1	4													1.112	1.127	2	11	1.017	1.049	3	16	0.973	0.993	3	25	1.033	1.108	4	32	1.07
1321	0.91	0.874	1	2	1.043	0.903	2	10	0.962	0.969	3	32	1.339	1.097	1	4	0.984	1.084	1	4													0.937	0.94	2	11	0.763	0.862	3	16	0.92	0.938	3	25	0.962	1.053	4	32	0.921
1320	1.154	1.154	1	2	1.316	1.167	2	10	1.078	1.159	3	32	1.466	1.154	1	4	0.767	0.686	1	4													0.985	1.014	2	11	0.798	0.823	3	16	1.003	0.965	3	25	0.981	1.041	4	32	1.041
1319	0.927	0.787	1	1	1.216	1.014	2	10	0.921	1.078	3	32	1.485	1.288	1	4	1.259	1.269	1	4													1.009	1.007	2	11	1.114	1.068	3	16	1.094	1.079	3	25	1.032	1.037	4	32	1.047
1318	1.411	1.169	1	1	1.198	0.973	2	10	0.89	1.037	3	32	1.222	1.216	1	4	0.935	0.817	1	4													1.123	1.097	2	11	1.174	1.149	3	16	1.041	1.006	3	25	1.108	1.125	4	32	1.096
1317	1.376	1.156	1	1	1.15	1.071	2	10	0.584	0.627	3	32	0.928	0.968	1	4	1.317	1.33	1	4													1.127	1.134	2	11	1.032	1.054	3	16	0.92	0.973	3	25	1.025	1.083	4	32	1.138
1316	1.338	1.236	1	1	0.942	1.063	2	10	1.012	1.14	3	32	0.846	0.821	1	4	0.913	0.94	1	4													1.003	1.017	2	11	0.979	0.998	3	16	0.864	0.941	3	25	0.914	0.921	4	31	1.005
1315	1.063	1.111	1	1	0.6	0.804	2	9	1.129	0.952	3	32	1.094	1.167	1	4	0.963	0.92	1	4													0.988	0.983	2	11	0.952	1.023	3	16	0.861	0.871	3	25	1.06	1.067	4	31	1.041
1314	0.855	0.87	1	1	0.437	0.75	2	9	1.147	1.124	3	32	0.923	1.024	1	4	1.123	1.256	1	4													1.019	1.016	2	11	0.928	0.957	3	16	1.061	0.984	3	25	1.029	1.018	4	31	0.988
1313	1.059	1.105	1	1	0.324	1.014	1	8	1.109	1.095	3	32	0.828	0.805	1	4	0.654	0.88	1	2													1.022	1.032	2	11	1.113	1.086	3	16	1.118	1.103	3	25	1.154	1.108	4	31	0.892
1312	0.857	0.988	1	1	0.163	0.888	1	8	0.981	0.947	3	32	1.101	0.971	1	4	0.52	0.669	1	0													0.979	1.015	2	11	1.093	1.118	3	16	1.04	1.064	3	25	1.122	1.114	4	31	0.9
1311	0.767	0.876	1	1	0	0.245	1	8	0.972	0.906	3	32	1.131	1.053	1	4	0.739	0.749	1	0													0.969	0.925	2	11	0.831	0.821	3	16	0.848	0.819	3	25	0.897	0.786	4	31	0.906
1310					1.004	0.888	1	8	0.975	0.993	3	32	1.092	1.184	1	4	1.038	1.064	1	0													1.123	1.143	2	11	0.996	0.999	3	16	1.058	1.084	3	25	1.041	1.013	4	31	0.972
1309					1.289	1.177	1	8	1.195	1.192	3	32	0.699	0.724	1	4	0.941	0.825	1	0													0.928	0.934	2	11	0.886	0.939	3	16	0.905	0.894	3	25	0.833	0.763	4	31	0.887
1308					1.175	1.113	1	8	0.855	0.992	3	31	0.969	1.017	1	4	1.314	1.073	1	0													0.975	0.949	2	11	0.868	0.817	3	16	1.039	1.023	3	25	1	0.965	4	31	0.964
1307					1.18	1.113	1	8	0.927	1.027	3	31	1.037	1.13	1	4	1.547	1.425	1	0													0.993	1.02	2	11	1.062	1.089	3	16	1.096	1.169	3	25	1.059	1.057	4	31	1.141
1306					1.061	0.924	1	8	0.835	0.887	3	31	0.71	0.668	1	4	1.206	0.96	1	0													0.885	0.871	2	11	0.914	0.937	3	16	0.956	0.928	3	25	0.92	0.895	4	31	0.995
1305					1.228	1.12	1	8	1.029	1.119	3	31	1.179	1.053	1	4	1.578	1.666	1	0													0.95	1.004	2	11	0.945	0.967	3	16	1.013	0.997	3	25	1.048	1.043	4	31	1.044
1304					1.165	1.196	1	8	1.058	1.138	3	31	1.023	1.003	1	4	0.675	0.709	1	0													0.822	0.817	2	11	0.976	0.997	3	15	0.932	0.948	3	25	0.959	0.969	4	31	0.961
1303					0.958	1.024	1	8	0.79	0.956	3	31	1.005	1.03	1	4	0.992	1.14	1	0													1.018	0.984	2	11	0.932	0.984	3	15	0.927	0.913	3	25	0.895	0.916	4	31	0.89
1302					1.019	0.997	1	8	0.869	0.887	3	31	0.725	0.813	1	4	0.64	1.074	1	0													1.046	1.082	2	11	0.952	1.055	3	15	1.057	1.066	3	25	0.938	0.986	4	31	0.999
1301					1.071	0.947	1	8	0.995	0.781	3	31	0.947	1.054	1	4	0	0.487	1	0													0.869	0.891	2	11	0.977	0.979	3	15	0.955	0.955	3	25	0.836	0.879	4	31	0.955
1300					1.226	1.064	1	8	1.215	0.941	3	30	0.676	0.798	1	4	0	0.487	1	0													0.962	0.944	2	11	1.216	1.147	3	14	1.058	1.03	3	25	0.979	0.995	4	31	1.083
1299					1.255	1.145	1	8	1.274	1.079	3	30	1.06	1.237	1	4	0	0.489	1	0													1.082	1.074	2	11	1.272	1.226	3	13	1.074	1.103	3	25	1.113	1.159	4	31	1.155
1298					0.992	0.907	1	8	1.06	1.013	3	30	0.639	0.656	1	4	0	0.08	1	0													1.057	1.057	2	11	1.133	1.061	3	13	0.971	1.018	3	25	1.018	0.99	4	31	0.974
1297					1.127	1.12	1	8	1.192	1.318	3	30	1.292	1.261	1	4	1.746	1.435	1	0													0.995	1.013	2	11	1.048	1.097	3	13	0.94	1.028	3	25	1.124	1.183	4	31	0.878
1296					0.923	0.985	1	7	0.836	1.14	3	30	1.144	1.082	1	4	1.632	1.521	1	0													0.935	0.945	2	11	0.763	0.852	3	13	0.804	0.864	3	25	0.906	0.91	4	31	0.947
1295					0.768	0.82	1	7	0.847	0.969	3	30	1.075	0.78	1	4	1.158	1.029	1	0													0.997	0.977	2	11	0.843	0.833	3	13	1.026	1.022	3	25	1.048	1.037	4	31	1.03
1294					0.949	1.09	1	7	0.819	1.021	3	30	1.349	1.095	1	4	1.301	1.123	1	0													1.046	1.058	2	11	1.078	1.012	3	13	1.12	1.17	3	25	1.1	1.089	4	31	1.075
1293					0.781	0.952	1	7	0.793	0.917	3	30	1.21	1.225	1	4	1.386	1.732	1	0													0.928	0.976	2	11	1.044	1.107	3	13	0.934	1.027	3	25	0.942	1.015	4	31	0.903
1292					0.764	0.845	1	7	0.7	0.869	3	30	0.662	0.879	1	4	0.069	0.348	1	0													0.946	0.916	2	11	0.752	0.779	3	13	0.89	0.855	3	25	0.799	0.77	4	31	0.752
1291					0.897	0.916	1	7	0.913	0.952	3	31	0.694	1.018	1	4	0.505	0.812	1	0													1.181	1.187	2	11	0.945	0.953	3	13	1.153	1.144	3	25	1.141	1.131	4	31	1.03
1290					1.079	1.142	1	7	1.254	1.176	3	32	0.52	0.693	1	4	0.348	0.561	1	0													1.077	1.062	2	11	0.973	0.966	3	13	1.052	1.042	3	25	1.084	1.068	4	31	1.079
1289					0.931	0.968	1	7	1.188	1.113	3	32	0.965	1.014	1	4	0.614	0.751	1	1													1.044	1.095	2	11	0.987	1.048	3	13	1.09	1.113	3	25	1.006	1.018	3	30	1.086
1288					0.968	0.919	1	7	1.237	1.181	3	32	1.138	1.097	1	4	0.75	0.752	1	4													0.944	0.938	2	11	0.877	0.911	3	13	0.965	0.894	3	25	0.933	0.936	3	30	0.951
1287					1.159	1.105	1	7	1.264	1.133	3	31	1.087	0.957	1	4	1.06	0.921	1	4													1.125	1.08	2	11	1.16	1.112	3	13	1.156	1.097	3	25	1.071	1.047	3	30	1.148
1286					1.12	1.107	1	7	1.185	1.056	3	31	1.345	1.265	1	4	1.344	1.244	1	4													1.196	1.229	2	11	1.237	1.231	3	13	1.083	1.131	3	25	1.16	1.223	3	30	1.176
1285					1.016	0.945	1	7	1.056	0.909	3	31	1.108	1.123	1	4	1.19	1.165	1	4													0.936	0.927	2	11	0.938	0.925	3	13	0.853	0.876	3	25	0.662	0.702	3	30	0.89
1284					1.176	1.075	1	7	1.241	1.182	3	31	1.076	1.083	1	4	1.034	1.04	1	4													0.997	1.014	2	11	0.998	1.015	3	13	0.883	0.903	3	25	0.819	0.874	3	30	0.895
1283					1.066	0.968	1	7	1.098	1.012	3	31	1.018	0.914	1	4	0.987	1.081	1	4													0.948	0.942	2	11	0.994	1.028	3	13	0.931	0.974	3	25	0.983	1.072	3	30	0.898
1282					1.174	1.111	1	7	1.08	1.06	3	31	1.216	1.062	1	4	0.779	0.841	1	4													1.028	1.007	2	11	0.901	0.934	3	13	0.933	0.968	3	25	1.043	1.085	3	30	1.062
1281					0.981	0.964	1	7	0.82	0.869	3	31	1.129	1.007	1	4	0.902	0.939	1	4													1.023	1.004	2	11	0.961	0.987	3	13	0.95	0.955	3	25	0.991	1.008	3	30	0.997
1280					0.886	0.894	1	7	0.823	0.949	3	31	1.063	1.05	1	4	0.938	0.987	1	4													0.861	0.973	2	11	1.048	1.02	3	13	1.028	1.067	3	25	1.071	1.134	3	30	1.038
1279					1.048	1.212	1	7	0.895	1.102	3	30	0.899	1.024	1	4	0.903	0.861	1	4													0.676	0.667	2	11	1.01	1.001	3	13	0.983	0.954	3	25	1.031	1.012	3	30	0.959
1278					0.643	0.809	1	7	0.582	0.844	3	30	0.729	0.856	1	4	1.136	1.126	1	4													1.23	1.153	1	10	1.046	1.029	3	13	1.063	1.064	3	25	1.191	1.135	3	30	1.121
1277					0.861	0.963	1	7	0.533	0.598	3	30	0.806	0.924	1	4	1.01	0.955	1	4													1.294	1.188	1	10	0.908	1.003	3	13	1.007	1.03	3	25	1.116	1.101	3	30	1.053
1276					0.903	0.939	1	7	1.072	1.024	3	30	0.937	1.029	1	4	1.145	1.2	1	4													1.105	1.137	1	10	0.684	0.779	3	13	0.89	0.939	3	23	0.935	0.947	3	30	0.921
1275					1.038	1.025	1	7	1.121	1.145	3	30	0.886	0.917	1	4	0.844	0.825	1	4													0.757	0.782	1	10	0.897	0.862	3	13	0.938	0.91	3	23	1.1	1.057	3	30	1.096
1274					1.022	0.96	1	7	1.121	1.153	3	30	1.099	1.099	1	4	1.092	1.032	1	4													0.85	0.923	1	10	1.1	1.1	3	13	1.071	1.066	3	23	1.07	1.05	3	30	1.098
1273					1.144	1.105	1	7	1.17	1.156	3	30	1.034	1.03	1	4	1.141	1.117	1	4													0.793	0.838	1	10	1.031	1.113	3	13	0.953	0.896	3	23	0.889	0.826	3	30	0.972
1272					1.063	1.038	1	7	0.994	0.96	3	29	1.187	1.234	1	4	1.042	1.1	1	4													0.978	1.001	1	10	1.052	1.063	3	13	1.03	1.015	3	23	0.966	0.903	3	30	1.018
1271					1.061	1.025	1	7	1.17	1.086	3	29	1.056	1.002	1	4	0.858	0.829	1	4													1.067	1.05	1	10	1.164	1.086	3	13	1.001	0.877	3	23	1.008	0.887	3	30	1.035
1270					1.021	0.964	1	7	1.03	1.028	3	29	1.169	0.924	1	4	1.113	1.007	1	4													1.176	1.063	1	10	1.276	1.255	3	13	1.12	1.067	3	23	1.101	1.013	3	30	1.041
1269					1.136	1.108	1	7	1.135	1.052	3	29	1.345	1.013	1	4	1.252	1.157	1	4													1.147	1.228	1	10	1.038	1.02	3	13	1.038	1.021	3	23	0.948	0.937	3	30	0.925
1268					0.981	0.98	1	7	1.094	1.056	3	29	1.233	1.047	1	4	1.196	1.229	1	4													0.717	0.774	1	10	1.003	1.011	3	13	0.892	0.873	3	23	0.873	0.841	3	30	0.957
1267					0.992	0.99	1	7	1.013	1.04	3	29	1.018	1.18	1	3	0.891	0.792	1	4													1.058	0.963	1	10	0.941	0.865	3	13	1.083	1.055	3	23	1.017	0.975	3	30	0.897
1266					1.046	1.092	1	7	0.972	1.053	3	29	0.516	0.855	1	3	1.28	1.301	1	4													1.193	1.211	1	10	1.014	1.041	3	13	1.062	1.09	3	23	1.021	0.997	3	30	1.068
1265					0.885	0.904	1	7	0.911	0.911	3	29	0.491	0.823	1	3	0.898	1.112	1	4													0.812	0.857	1	10	0.763	0.813	3	13	0.768	0.856	3	23	0.944	1.018	3	30	0.968
1264					1.069	1.06	1	7	0.952	0.868	3	29	0.682	0.813	1	3	0.499	0.604	1	4													0.897	0.923	1	10	0.804	0.822	3	13	0.825	0.879	3	23	0.812	0.874	3	30	0.862
1263					0.967	0.912	1	7	1.124	0.947	3	30	0.931	0.861	1	3	0.852	0.878	1	4													0.976	0.938	1	10	0.926	0.901	3	13	0.913	0.937	3	23	0.797	0.8	3	30	0.891
1262					1.068	1.024	1	7	1.111	1.05	3	30	1.373	1.236	1	3	0.977	0.998	1	4													1.025	1.032	1	10	0.979	1.031	3	13	1.02	1.084	3	23	0.931	1.006	3	30	0.828
1261					1.063	1.077	1	7	0.917	1.109	3	30	1.174	0.917	1	3	0.963	0.937	1	4													0.813	0.956	1	10	0.752	0.82	3	13	0.871	0.893	3	23	0.903	0.999	3	30	0.723
1260					0.928	0.943	1	7	0.934	1.014	3	30	1.274	0.949	1	3	1.086	0.953	1	4													0.773	0.786	1	10	1.002	0.97	3	13	1.035	0.981	3	23	1.033	1.075	3	30	0.965
1259					0.897	0.89	1	7	0.898	0.995	3	30	1.108	0.846	1	3	1.326	1.185	1	4													1.267	1.174	1	10	1.208	1.186	3	13	1.286	1.179	3	23	1.198	1.183	3	30	1.176
1258					1.015	1.088	1	7	0.874	0.952	3	30	0.976	1.136	1	3	1.292	1.456	1	4													1.286	1.257	1	10	1.103	1.11	3	13	1.191	1.248	3	23	1.212	1.296	3	30	1.194
1257					0.854	0.991	1	7	0.817	0.895	2	29	0.485	1.056	1	3	0.538	0.921	1	4													1.034	1.046	1	10	1.063	1.054	3	13	0.914	0.876	3	23	0.839	0.85	3	30	0.982
1256					0.806	0.934	1	7	1.084	1.194	2	29	0	0.49	1	3	0.152	0.272	1	4													1.012	1.002	1	10	1.101	1.046	3	13	1.073	1.123	3	22	1.132	1.178	3	30	1.196
1255					0.908	0.966	1	7	0.949	1.005	2	29	0.619	0.883	1	4	0.884	0.977	1	4													1.065	1.053	1	10	1.103	1.098	3	13	0.845	0.92	3	22	0.99	1.045	3	30	1.088
1254					1.012	1	1	7	0.987	0.975	2	29	0.881	0.78	1	4	0.802	0.876	1	4													1.019	1.052	1	9	0.864	0.958	3	13	0.899	0.947	3	22	0.953	0.991	3	30	1.084
1253					0.996	0.904	1	7	1.038	0.984	2	29	1.263	1.001	1	4	0.871	0.719	1	4													0.976	0.969	1	9	0.927	0.911	3	13	0.958	0.968	3	22	1.037	1.071	3	30	1.096
1252					1.244	1.217	1	7	1.306	1.221	2	29	1.623	1.511	1	4	1.415	1.317	1	4													1.107	1.081	1	9	1.068	1.077	3	13	1.026	1.08	3	22	1.061	1.079	3	30	1.102
1251					1.027	1.004	1	7	1.077	0.984	2	29	1.053	1.12	1	4	1.171	1.096	1	4													1.085	1.026	1	9	1.002	1.003	3	13	0.998	1.025	3	22	1.017	1.038	3	30	0.928
1250					1.062	0.982	1	7	1.167	1.03	2	29	1.032	1.02	1	4	1.166	0.969	1	4													1.005	1.1	1	9	0.991	1.042	3	13	0.952	0.972	3	22	0.937	0.954	3	30	0.894
1249					1.06	0.959	1	7	1.122	1.131	2	29	0.942	0.807	1	4	1.469	1.333	1	4													0.742	0.815	1	9	0.922	0.94	3	13	1.013	0.924	3	22	0.993	0.946	3	30	0.871
1248					1.204	1.22	1	7	1.105	1.219	2	29	1.436	1.454	1	4	1.252	1.268	1	4													1.086	1.017	1	9	1.091	1.064	3	13	1.157	1.113	3	22	1.089	1.084	3	30	1.059
1247					0.905	0.954	1	7	0.759	0.743	2	29	0.827	0.885	1	4	0.917	1.202	1	4													1.317	1.254	1	9	1.138	1.109	3	13	1.155	1.076	3	21	1.057	1.007	3	30	0.963
1246					0.956	0.97	1	7	0.855	0.741	2	28	1.056	1.067	1	4	0.32	0.377	1	4													1.111	1.083	1	9	0.994	0.985	3	13	1.097	1.047	3	21	1.152	1.115	3	30	1.087
1245					1.01	0.97	1	7	1.105	1.004	2	28	1.124	1.125	1	4	1.009	0.98	1	4													0.977	0.961	1	9	1	0.987	3	13	0.97	0.968	3	21	1.068	1.042	3	30	0.94
1244					1.071	1.026	1	7	1.152	1.082	2	28	1.037	0.882	1	4	1.08	1.116	1	4													0.853	0.984	1	9	0.934	0.979	3	13	0.993	0.968	3	21	0.939	0.916	3	30	0.949
1243					0.962	0.91	1	7	0.891	0.846	2	28	1.183	0.933	1	4	0.907	0.774	1	4													0.705	0.716	1	9	0.955	0.942	3	13	0.903	0.872	3	21	0.971	0.934	3	30	0.917
1242					1.115	1.151	1	7	1.036	0.966	2	27	1.331	1.242	1	4	1.362	1.16	1	4													1.142	1.077	1	9	1.056	1.099	3	13	0.923	0.952	3	21	0.96	0.942	3	30	1.019
1241					0.817	0.893	1	7	0.712	0.523	2	25	0.894	0.94	1	4	1.442	1.187	1	4													1.089	1.08	1	9	0.974	0.971	3	13	0.897	0.901	3	21	0.823	0.831	3	30	0.944
1240					0.908	0.998	1	7	1.078	0.923	2	24	0.763	0.795	1	4	1.554	1.55	1	4													0.854	0.898	1	9	1	1.04	3	13	0.912	0.942	3	21	0.989	0.978	3	30	1.015
1239					0.904	1.002	1	7	1.035	0.968	2	23	0.836	0.841	1	4	0.907	1.021	1	4													0.78	0.861	1	9	0.949	0.945	3	13	0.992	1.042	3	21	0.995	1.01	3	30	0.943
1238					0.865	0.894	1	7	0.877	0.93	2	23	0.849	0.835	1	4	0.744	0.935	1	4													0.825	0.887	1	9	1.076	1.063	3	13	1.018	1.059	3	21	1.067	1.093	3	30	1.073
1237					1	0.978	1	7	0.824	1.001	2	23	0.78	0.705	1	4	0.587	0.69	1	4													1.03	0.993	1	9	1.048	1.022	3	12	0.975	1.036	3	21	0.95	0.981	3	30	0.99
1236					1.047	1.036	1	7	0.572	0.875	2	23	0.803	0.84	1	4	0.839	0.931	1	4													1.231	1.165	1	9	1.035	0.997	3	12	1	0.992	3	21	0.981	0.973	3	30	0.959
1235					1.018	1.034	1	7	0.681	1.022	2	23	0.665	0.918	1	4	0.816	0.873	1	4													1.125	1.092	1	9	1.007	1.012	3	12	1.08	1.082	3	21	1.019	1.111	3	30	1.011
1234					0.973	1.021	1	7	0.417	0.608	2	23	0.445	0.911	1	4	0.906	0.93	1	4													0.942	0.944	1	9	0.954	0.937	3	12	0.958	0.966	3	21	0.917	0.927	3	30	0.981
1233					0.993	1.035	1	7	0.714	0.807	2	23	0.467	0.949	1	4	0.968	1.179	1	4													0.799	0.891	1	9	0.859	0.883	3	12	0.981	1.022	3	21	1.007	1.003	3	30	0.952
1232					1.029	1.028	1	7	1.117	1.175	2	23	0.451	0.574	1	4	0.495	0.451	1	4													0.682	0.855	1	9	0.786	0.913	3	12	0.981	0.99	3	21	0.983	1.043	3	30	0.881
1231					1.005	0.889	1	7	0.984	0.982	2	23	1.246	1.126	1	4	1.224	1.133	1	4													0.902	0.854	1	9	0.754	0.728	3	12	0.944	0.902	3	21	0.82	0.858	3	30	0.715
1230					1.252	1.125	1	7	1.265	1.277	2	23	1.484	1.324	1	4	1.191	1.189	1	4													1.519	1.38	1	9	1.253	1.185	3	12	1.187	1.114	3	21	1.085	1.035	3	30	1.172
1229					1.106	1.012	1	7	1.141	1.156	2	23	1.317	1.064	1	4	0.977	0.941	1	4													1.395	1.321	1	9	1.05	1.115	3	12	1.136	1.105	3	21	1.219	1.212	3	30	1.25
1228					1.104	1.04	1	7	1.197	1.198	2	23	1.435	1.193	1	4	1.106	1.087	1	4													1.066	1.124	1	9	1.071	1.157	3	12	0.995	1.058	3	21	1.064	1.063	3	29	1.098
1227					0.986	0.969	1	7	1.1	1.107	2	23	1.285	1.15	1	4	1.036	1.034	1	4													0.885	0.928	1	9	0.758	0.8	3	12	0.82	0.827	3	21	0.757	0.75	3	29	0.767
1226					0.904	0.965	1	7	1.15	1.2	2	23	1.049	1.078	1	4	1.01	0.989	1	4													1.131	1.048	1	9	1.248	1.139	3	12	0.988	0.947	3	21	0.961	0.897	3	29	0.974
1225					0.894	1.094	1	7	1.065	1.095	2	23	0.921	1.08	1	4	1.061	1.046	1	3													1.303	1.226	1	9	1.205	1.221	3	12	1.125	1.08	3	21	1.177	1.146	3	29	1.279
1224					0.694	0.919	1	7	1.015	1.041	2	23	0.73	0.873	1	4	1.036	0.935	1	3													1.049	1.041	1	9	1.144	1.064	3	12	1.069	1.027	3	21	0.946	0.927	3	29	1.05
1223					0.78	0.91	1	7	1.124	1.093	2	23	0.948	0.994	1	4	1.255	1.152	1	3													0.824	0.83	1	9	1.095	1.12	3	12	0.975	0.973	3	21	1.027	1.005	3	29	1.119
1222					0.925	0.921	1	7	1.019	0.883	2	23	1.016	0.932	1	4	1.216	1.169	1	3													0.731	0.834	1	9	0.978	1.015	3	12	0.9	0.944	3	21	0.981	0.974	3	29	1.043
1221					1.128	1.031	1	7	1.206	1.077	2	23	1.185	0.986	1	4	1.084	1.023	1	3													0.572	0.702	1	9	0.93	0.927	3	12	0.799	0.809	3	21	0.875	0.887	3	29	0.852
1220					1.17	1.038	1	7	1.252	1.215	2	23	1.198	1.059	1	4	1.146	1.059	1	3													0.781	0.799	1	9	1.061	1.028	3	12	1.031	0.989	3	21	0.974	0.998	3	29	0.942
1219					1.19	1.092	1	7	1.02	0.98	2	22	1.088	1.099	1	4	1.193	1.474	1	3													1.11	1.088	1	9	1.052	1.075	3	12	1.126	1.133	3	21	1.04	1.08	3	29	0.973
1218					1.157	1.116	1	7	0.991	0.902	2	22	0.811	0.967	1	4	0.272	0.364	1	3													1.108	1.113	1	9	0.869	0.906	3	12	0.935	1.024	3	21	0.859	0.874	3	29	0.847
1217					1.041	1.004	1	7	0.948	0.782	2	22	0.808	1.02	1	4	0.933	0.878	1	3													1.059	1.064	1	9	0.903	0.943	3	12	0.974	0.984	3	21	0.963	0.954	3	29	0.911
1216					1.017	0.924	1	7	1.02	0.809	2	22	0.656	0.746	1	4	1.16	1.191	1	3													1.127	1.086	1	9	0.964	0.952	3	12	0.962	0.969	3	21	1.075	1.053	3	29	0.876
1215					1.109	1.061	1	7	1.076	0.867	2	22	1.026	1.024	1	4	0.901	0.923	1	3													1.196	1.143	1	9	1.122	1.106	3	12	1.059	1.003	3	21	1.036	0.962	3	29	1.112
1214					0.955	0.988	1	7	0.99	0.745	2	22	1.11	1.121	1	4	0.977	0.943	1	3													1.097	1.111	1	9	1.07	1.07	3	12	1.079	1.089	3	21	1.127	1.133	3	29	1.106
1213					0.964	1.09	1	7	1.097	0.918	2	22	1.076	1.041	1	4	1.099	1.154	1	3													0.951	0.908	1	9	0.918	0.957	3	12	0.874	0.834	3	21	0.896	0.832	3	29	0.941
1212					0.742	0.832	1	7	0.873	1.017	2	22	1.095	0.938	1	4	0.856	0.818	1	3													1.023	1.045	1	9	0.884	0.927	3	12	0.994	0.974	3	21	1.049	0.993	3	29	1.02
1211					0.918	0.959	1	7	0.857	1.345	2	22	1.259	1.052	1	4	1.136	1.056	1	3													0.775	0.902	1	9	0.938	0.939	3	10	1.013	0.979	3	21	0.997	1.001	3	29	0.824
1210					0.935	0.947	1	7	0.132	0.593	2	22	1.158	0.967	1	4	1.181	1.301	1	3													0.798	0.776	1	9	1.062	1.065	3	10	1.006	0.98	3	21	0.95	0.983	3	29	1.103
1209					0.988	1.003	1	7	0.326	0.69	2	22	1.01	0.902	1	4	0.675	0.784	1	3													1.204	1.177	1	9	1.034	1.01	3	9	1.045	1.099	3	21	0.958	1.042	3	29	1.009
1208					0.915	0.928	1	7	0.483	0.859	2	22	0.855	0.94	1	4	0.807	0.723	1	3													1.055	1.044	1	9	1.074	1.054	3	9	0.957	0.943	3	21	0.877	0.903	3	28	0.867
1207					1	1.065	1	7	0.873	1.161	2	22	0.608	0.903	1	4	1.257	1.379	1	3													1.016	1.009	1	9	0.976	1.034	3	9	1.03	1.069	3	21	1.029	1.098	3	28	1.1
1206					0.855	0.958	1	7	0.777	0.859	2	22	0.469	0.833	1	4	0.653	0.827	1	3													0.974	0.983	1	9	0.805	0.856	3	9	0.828	0.892	3	21	0.907	0.974	3	28	0.905
1205					0.918	1.032	1	7	1.18	1.166	2	22	0.538	0.768	1	4	0.647	0.791	1	3													0.921	0.926	1	9	0.962	0.91	3	8	0.83	0.882	3	21	0.946	0.976	3	28	0.942
1204					0.912	0.986	1	7	1.41	1.281	2	22	0.807	0.79	1	4	0.724	0.845	1	3													0.905	0.942	1	9	1.169	1.159	2	7	1.025	1.099	3	21	1.122	1.201	3	28	1.136
1203					0.99	0.973	1	7	1.374	1.141	2	22	1.115	0.956	1	4	0.77	0.593	1	3													0.841	0.891	1	9	0.977	1.011	2	7	0.978	1.055	3	21	0.985	1.045	3	28	1.002
1202					1.141	1.042	1	7	1.45	1.226	2	22	1.261	1.155	1	4	1.501	1.272	1	3													0.884	1.013	1	9	0.961	1.005	2	7	0.917	0.948	3	21	0.97	0.984	3	28	0.984
1201					1.21	1.054	1	7	1.534	1.308	2	22	1.094	1.14	1	4	1.479	1.306	1	3													0.994	0.888	1	9	1.039	1.001	2	7	1.072	1.092	3	21	1.078	1.062	3	28	1.004
1200					1.205	1.024	1	7	1.231	1.015	2	22	0.884	0.958	1	4	1.345	1.203	1	3													1.52	1.425	1	9	1.214	1.182	2	7	1.143	1.183	3	21	1.155	1.149	3	28	1.069
1199					1.229	1.103	1	7	1.311	1.159	2	22	0.871	0.895	1	4	1.295	1.231	1	3													1.161	1.152	1	9	1.087	1.062	2	7	1.018	1.097	3	21	1.065	1.069	3	28	1.07
1198					1.09	1.059	1	7	1.086	1.024	2	22	1.063	1.107	1	4	1.111	1.038	1	3													0.974	0.995	1	9	1.058	1.066	2	7	0.886	0.955	3	21	0.978	0.98	3	28	0.984
1197					0.947	0.999	1	7	0.978	1.027	2	22	0.927	0.942	1	4	1.169	1.13	1	3													0.965	1.01	1	9	0.97	0.988	2	7	0.98	0.993	3	21	1.03	1.035	3	28	0.976
1196					0.884	1.011	1	7	0.865	0.998	2	22	1.033	1.032	1	4	1.072	1.121	1	3													1.026	0.944	1	9	0.992	0.941	2	7	1.065	0.962	3	21	0.905	0.871	3	28	0.858
1195					0.831	0.976	1	6	0.537	0.672	2	22	1.08	1.108	1	4	0.871	1.139	1	3													1.206	1.193	1	9	1.083	1.065	2	7	1.236	1.183	3	21	1.12	1.09	3	28	1.155
1194					0.846	0.914	1	6	0.877	0.904	2	22	0.995	1.016	1	4	0.373	0.376	1	3													0.877	0.915	1	9	0.88	0.906	2	6	1.004	1.013	3	21	1.02	1.055	3	28	1.06
1193					0.947	0.899	1	6	0.753	0.802	2	22	1.058	1.054	1	4	1.133	1.067	1	3													0.841	0.906	1	9	0.782	0.91	2	6	0.903	0.891	3	21	0.873	0.893	3	27	0.872
1192					1.082	1.001	1	6	1.002	1.192	2	22	1.097	1.066	1	4	1.147	1.167	1	3													0.898	0.864	1	9	0.717	0.729	2	6	1.036	0.892	3	21	0.931	0.891	3	27	0.885
1191					1.092	1.076	1	6	0.877	0.986	2	22	1.138	1.087	1	4	0.933	0.876	1	3													1.086	1.046	1	9	1.125	1.132	2	6	1.176	1.103	3	21	1.085	1.088	3	27	1.126
1190					0.997	1.05	1	6	0.709	0.656	2	22	1.101	1.003	1	4	1.166	1.229	1	3													0.892	0.936	1	9	1.002	1.009	2	5	1.082	1.026	3	21	0.965	0.984	3	27	1.002
1189					0.896	0.969	1	6	1.163	1.152	2	22	1.127	1.014	1	4	0.821	0.777	1	3													0.682	0.815	1	9	1.07	1.043	2	5	0.874	0.784	3	21	0.963	0.944	3	27	1.065
1188					0.927	0.993	1	6	1.097	1.154	2	22	1.148	1.148	1	4	1.155	1.248	1	3													0.726	0.704	1	9	1.124	1.081	2	5	0.962	0.924	3	21	1.071	1.089	3	27	1.039
1187					0.99	1.055	1	6	1.007	1.134	2	22	0.931	1.005	1	4	0.746	1.001	1	3													1.087	1.184	1	9	1.055	1.133	2	5	0.942	0.87	3	21	0.95	0.981	3	27	1.016
1186					0.966	0.947	1	6	0.89	0.861	2	22	0.85	0.911	1	4	0.429	0.469	1	3													0.88	0.804	1	9	0.844	0.836	2	5	0.897	0.827	3	21	1.031	1.07	3	27	1.07
1185					1.131	1.02	1	6	0.945	0.725	2	22	0.987	1.063	1	4	1.029	1.034	1	3													1.316	1.247	1	9	1.204	1.11	2	5	1.053	0.98	3	21	1.04	0.941	3	27	0.997
1184					1.152	0.959	1	6	1.232	1.021	2	22	0.932	0.974	1	4	0.992	0.96	1	3													0.985	1.019	1	9	1.155	1.188	2	5	0.934	0.972	3	20	1.015	1.049	3	27	0.897
1183					1.255	1.067	1	6	1.378	1.29	2	22	1.025	0.985	1	4	1.094	1.021	1	3													0.771	0.867	1	9	0.797	0.816	2	5	0.796	0.744	3	20	0.775	0.793	3	27	0.564
1182					1.082	0.99	1	6	1.076	1.144	2	21	1.158	1.043	1	4	1.173	1.141	1	3													0.836	0.821	1	9	0.99	1.008	2	5	0.989	0.941	3	19	1.063	0.985	3	27	1.055
1181					0.978	1.054	1	6	0.847	0.989	2	21	1.113	0.929	1	4	1.053	1.169	1	3													1.117	1.071	1	9	0.928	0.946	2	5	1.059	1.061	3	19	1.212	1.196	3	27	1.207
1180					0.773	1.037	1	6	0.831	0.873	2	20	1.121	0.958	1	4	0.711	0.779	1	3													0.976	1.1	1	9	0.957	0.992	2	5	0.819	0.859	3	19	0.985	0.963	3	27	0.907
1179					0.544	0.855	1	6	0.599	0.621	2	19	1.07	1.088	1	4	0.902	0.844	1	3													0.782	0.782	1	9	0.98	0.922	2	5	0.872	0.835	3	19	0.964	0.952	3	27	1.101
1178					0.706	0.967	1	6	1.197	1.284	2	19	0.811	1.01	1	3	1.175	1.133	1	3													1.259	1.178	1	9	1.135	1.157	2	5	1.072	1.13	3	19	1.081	1.1	3	27	1.194
1177					0.753	0.821	1	6	0.726	0.719	2	19	0.546	0.64	1	3	1.077	1.193	1	3													1.22	1.206	1	9	0.832	0.868	2	5	0.915	1.003	3	19	0.969	1.038	3	27	1.037
1176					1.044	0.922	1	6	1.082	1.115	2	18	0.777	0.766	1	3	0.707	0.747	1	3													1.003	1.006	1	9	0.948	0.989	2	5	0.872	0.959	3	19	0.809	0.898	3	27	0.804
1175					1.24	1.082	1	5	0.972	1.048	2	18	1.006	1.101	1	3	0.97	1.012	1	3													1.01	1.035	1	9	0.97	0.987	2	5	1.014	1.045	3	19	0.8	0.831	3	27	0.724
1174					1.286	1.206	1	5	1.022	1.177	2	18	0.71	0.853	1	3	0.913	0.982	1	3													1.002	1.007	1	9	1.081	1.082	2	5	1.119	1.168	3	19	0.978	1.055	3	27	1.088
1173					1.074	1.052	1	5	0.811	0.95	2	18	0.815	1.005	1	3	0.859	0.807	1	3													1.102	1.062	1	9	1.118	1.095	2	5	0.948	1.012	3	19	1.021	1.05	3	26	1.077
1172					1.061	1.046	1	5	0.931	1.066	2	18	0.812	0.983	1	3	1.169	1.095	1	3													1.14	1.084	1	9	1.165	1.094	2	5	1.179	1.128	3	19	1.092	1.116	3	26	1.136
1171					1.139	1.144	1	5	0.946	1.048	2	18	0.889	0.922	1	3	1.16	1.224	1	3													1.012	1.095	1	9	1.155	1.168	2	5	1.094	1.189	3	19	1.076	1.125	3	26	1.072
1170					0.998	0.923	1	5	1	1.017	2	18	1.22	1.211	1	3	0.817	1.054	1	3													0.804	0.753	1	9	0.908	0.897	2	5	0.93	0.938	3	19	0.91	0.921	3	26	0.938
1169					1.222	1.102	1	5	1.128	1.104	2	18	1.12	0.947	1	3	0.461	0.451	1	2													1.098	1.211	1	9	1.035	1.1	2	5	1.066	1.103	3	19	1.123	1.164	3	26	0.972
1168					1.188	1.036	1	5	1.164	1.139	2	18	1.277	1.084	1	3	1.151	0.85	1	2													0.79	0.751	1	9	0.866	0.854	2	5	0.976	0.951	3	19	1.01	1.005	3	26	0.881
1167					1.204	1.039	1	5	1.22	1.183	2	18	1.435	1.416	1	3	1.728	1.607	1	2													1.278	1.191	1	9	1.151	1.108	2	5	1.158	1.132	3	19	1.11	1.15	3	26	1.053
1166					1.099	0.961	1	5	1.088	1.057	2	18	0.849	0.898	1	3	1.164	1.089	1	2													1.073	1.058	1	9	1.053	1.058	2	4	1.035	0.969	3	19	0.948	0.953	3	26	1.034
1165					1.114	1.122	1	5	1.167	1.082	2	18	1.052	1.075	1	3	1.164	1.14	1	2													0.78	0.931	1	9	0.919	0.934	2	4	1.059	1.005	3	19	1.065	1.052	3	26	1.117
1164					0.821	1.015	1	5	1.098	0.885	2	18	0.985	1.01	1	3	1.037	1.121	1	2													0.655	0.674	1	9	0.934	0.936	2	4	0.988	0.931	3	19	0.935	0.887	3	26	1.016
1163					0.724	0.956	1	5	1.127	0.922	2	18	1.193	1.168	1	3	0.794	0.824	1	2													1.126	1.125	1	9	0.934	0.982	2	4	1.036	0.993	3	19	1.049	1.044	3	26	1.024
1162					0.77	0.886	1	5	1.239	0.97	2	18	0.98	0.715	1	3	0.978	0.989	1	2													1.077	1.084	1	9	0.842	0.893	2	4	0.938	0.903	3	19	0.932	0.888	3	26	0.923
1161					0.73	0.616	1	5	1.039	0.776	2	18	1.312	0.939	1	3	0.988	0.943	1	2													1.141	1.026	1	9	0.962	0.955	2	4	1.001	0.964	3	19	1.062	0.988	3	26	0.998
1160					1.245	1.161	1	5	1.224	1.229	2	18	1.232	1.062	1	3	1.126	1.083	1	2													1.232	1.212	1	9	1.096	1.057	2	4	0.993	0.987	3	19	1.08	1.044	3	26	1.084
1159					0.985	1.076	1	5	0.936	0.991	2	18	0.89	1.192	1	3	1.092	1.035	1	2													0.815	0.831	1	9	1.072	1.061	2	3	0.949	0.912	3	19	1.019	0.937	3	26	1.046
1158					0.743	0.926	1	5	0.513	0.702	2	17	0.316	0.789	1	3	1.133	1.188	1	2													0.739	0.855	1	9	0.956	0.948	2	3	0.967	1.023	3	19	0.997	0.969	3	26	1.007
1157					0.796	1.021	1	5	0.777	1.227	2	16	0.252	0.629	1	3	0.846	0.961	1	2													0.629	0.712	1	9	0.923	1.02	2	3	0.783	0.845	3	19	0.909	1.009	3	26	0.855
1156					0.75	0.944	1	5	0.481	0.886	2	16	0.841	1.066	1	3	0.753	0.999	1	2													0.92	0.92	1	9	0.75	0.754	2	3	0.824	0.817	3	19	0.727	0.748	3	26	0.819
1155					0.852	0.915	1	5	0.232	0.471	2	16	0.789	0.731	1	3	0.45	0.488	1	2													1.096	1.078	1	9	1.12	1.082	2	3	1.066	1.015	3	19	0.985	1.014	3	26	1.153
1154					1.15	1.094	1	5	0.872	1.012	2	16	1.44	1.311	1	3	1.028	1.056	1	2													1.069	1.053	1	9	1.041	1.104	2	3	1.127	1.146	3	19	1.06	1.09	3	26	1.136
1153					1.162	0.985	1	5	0.925	0.848	2	16	1.347	1.253	1	3	0.937	0.891	1	2													1.029	1.016	1	9	0.863	0.84	2	3	0.94	0.926	3	19	0.948	0.987	3	26	0.917
1152					1.375	1.099	1	5	1.13	0.991	2	16	1.286	1.221	1	3	1.141	0.988	1	2													0.971	1	1	9	1.159	1.139	2	3	1.012	1.008	3	19	0.99	1.035	3	26	0.817
1151					1.411	1.163	1	5	1.562	1.438	2	16	1.236	1.066	1	3	1.364	1.28	1	2													0.886	0.962	1	9	0.985	1.043	2	3	1.061	1.109	3	19	0.996	1.088	3	26	0.915
1150					1.17	0.963	1	5	1.112	0.952	2	16	1.218	0.941	1	3	1.147	0.926	1	2													0.953	0.934	1	9	0.916	0.862	2	3	0.86	0.898	3	19	0.971	0.968	3	26	0.899
1149					1.297	1.283	1	5	1.395	1.335	2	16	1.437	1.315	1	3	1.529	1.522	1	2													1.216	1.193	1	9	1.164	1.145	2	3	1.044	1.066	3	19	1.164	1.216	3	26	1.181
1148					0.798	0.901	1	5	1.074	1.085	2	16	0.968	0.98	1	3	0.92	0.932	1	2													1.158	1.087	1	9	0.883	0.915	2	3	0.925	0.97	3	19	1.027	1.056	3	26	0.967
1147					0.844	0.975	1	5	0.995	1.049	2	16	0.885	1.027	1	3	0.994	1.285	1	2													1.175	1.132	1	9	0.857	0.893	2	3	0.986	0.971	3	19	1.044	1.015	3	26	1.119
1146					0.789	0.963	1	5	0.959	0.833	2	16	0.841	0.933	1	3	0.288	0.369	1	2													0.951	0.972	1	9	0.878	0.95	2	3	0.928	1.067	3	19	1.068	1.086	3	26	1.154
1145					0.787	0.893	1	5	0.92	0.728	2	16	0.759	0.784	1	3	0.955	0.979	1	2													0.783	0.884	1	9	0.879	0.949	2	3	0.818	0.848	3	19	0.902	0.935	3	26	0.947
1144					0.98	1.022	1	5	1.262	1.065	2	16	1.077	1.022	1	3	0.959	1.02	1	2													0.758	0.862	1	9	1.034	1.036	2	3	0.993	1.002	3	19	1.011	1	3	26	1.086
1143					0.853	0.766	1	5	1.003	0.821	2	16	0.928	0.973	1	3	0.87	0.792	1	2													1.048	0.914	1	9	1.249	1.09	2	3	1.123	1.033	3	18	1.14	1.068	3	26	0.971
1142					1.278	1.241	1	5	1.035	0.92	2	15	1.182	1.382	1	3	1.232	1.269	1	2													1.417	1.391	1	9	1.387	1.341	2	3	1.37	1.327	3	17	1.3	1.301	3	25	1.136
1141					0.956	0.933	1	5	0.865	0.624	2	15	0.457	0.479	1	3	0.875	0.724	1	2													0.921	0.94	1	9	0.863	0.911	2	3	0.846	0.908	3	17	0.879	0.886	3	24	0.929
1140					1.02	0.977	1	5	1.028	0.807	2	15	1.319	1.257	1	3	1.414	1.277	1	2													0.939	0.938	1	9	0.796	0.881	2	3	0.941	0.923	3	17	0.866	0.865	3	24	0.946
1139					0.994	0.96	1	5	0.912	1.033	2	15	1.2	1.164	1	3	1.268	1.201	1	2													0.946	1.019	1	9	0.847	0.868	2	3	1.072	1.06	3	17	0.933	0.958	3	24	0.938
1138					1.037	1.07	1	5	1.039	1.441	2	15	1.071	0.801	1	3	1.121	1.192	1	2													0.878	0.879	1	9	1.077	1.057	2	3	0.954	0.949	3	17	0.923	0.955	3	24	0.752
1137					0.791	0.874	1	5	0.049	0.476	2	15	1.099	0.594	1	3	0.809	0.887	1	2													1.131	1.12	1	9	1.102	1.091	2	3	1.04	1.02	3	17	0.945	0.956	3	24	0.908
1136					0.903	1.051	1	5	0.448	0.893	2	15	1.482	1.441	1	3	0.855	1.043	1	2													1.097	1.102	1	9	1.041	1.091	2	3	1.047	1.048	3	17	1.026	1.045	3	24	1.074
1135					0.83	1.001	1	5	0.367	0.597	2	15	0.708	1.227	1	3	0.573	0.586	1	2													1.114	1.058	1	9	0.966	0.916	2	3	0.978	0.976	3	17	0.971	0.951	3	24	1.02
1134					0.719	0.763	1	5	0.653	0.667	2	15	0	0.583	1	3	1.064	1.14	1	2													1.191	1.169	1	9	1.254	1.227	2	3	1.03	1.037	3	17	1.09	1.094	3	24	1.141
1133					1.066	1.072	1	5	1.197	1.14	2	16	0.409	0.624	1	3	0.808	0.819	1	2													1.019	1	1	9	1.017	1.008	2	3	1.001	1.007	3	17	1.082	1.073	3	24	1.047
1132					1.029	1.058	1	5	1.26	1.178	2	17	0.831	0.733	1	3	1.023	1.035	1	2													0.984	1.005	1	9	1.009	1.062	2	3	0.978	0.983	3	17	0.982	0.986	3	24	0.965
1131					1.006	1.004	1	4	1.304	1.217	2	17	1.54	1.447	1	3	0.978	0.898	1	2													0.879	0.897	1	9	0.908	0.884	2	3	0.948	0.967	3	17	0.984	1	3	24	0.818
1130					1.067	1.034	1	4	1.236	1.197	2	17	1.13	1.057	1	3	1.214	1.292	1	2													0.902	0.993	1	9	1.146	1.125	2	3	0.984	0.975	3	17	0.966	0.951	3	24	0.992
1129					1.127	1.073	1	4	1.148	1.09	2	17	1.226	1.032	1	3	0.773	0.793	1	2													0.887	0.848	1	9	1.016	0.968	2	3	1.029	0.976	3	17	1.078	1.04	3	24	1.091
1128					1.163	1.07	1	4	1.191	1.119	2	16	1.173	0.908	1	3	1.008	1.079	1	2													1.21	1.181	1	9	1.04	1.063	2	3	1.113	1.088	3	17	1.116	1.146	3	23	1.129
1127					1.112	0.962	1	4	1.007	1.027	2	16	1.355	1.282	1	3	0.834	0.822	1	2													1.025	1.004	1	9	0.789	0.896	2	3	0.966	1.004	3	17	0.964	1.039	3	23	0.926
1126					1.225	1.128	1	4	1.16	1.274	2	16	0.848	0.939	1	3	1.075	1.021	1	2													0.97	0.969	1	9	0.789	0.761	2	3	0.881	0.827	3	17	0.842	0.859	3	22	0.855
1125					1.138	1.163	1	4	0.853	0.915	2	17	0.727	0.876	1	3	1.131	1.128	1	2													0.847	0.924	1	9	1.168	1.151	2	3	1.153	1.1	3	17	1.039	1.083	3	22	1.07
1124					0.954	1.013	1	4	0.865	0.913	2	17	0.764	0.933	1	3	0.991	1.047	1	2													0.76	0.812	1	9	0.924	0.97	2	3	1.009	1.014	3	17	0.951	1.002	3	22	1.135
1123					0.963	0.98	1	4	0.988	0.976	2	19	0.744	0.889	1	3	0.874	0.86	1	2													0.959	0.925	1	9	0.886	0.867	2	3	0.871	0.868	3	17	0.919	0.935	3	22	0.962
1122					1.086	1.052	1	4	0.972	0.845	2	19	0.896	0.998	1	3	1.071	1.061	1	2													1.057	1.099	1	9	1.065	1.072	2	3	0.939	0.953	3	17	1.022	1.016	3	22	1.044
1121					1.109	1.008	1	4	1.161	0.981	2	19	1.021	1.041	1	3	1.02	1.035	1	2													0.876	0.895	1	9	0.901	0.979	2	3	0.912	0.985	3	17	1.021	1.013	3	22	1.173
1120					1.164	0.986	1	4	1.174	1.036	2	19	1.133	1.056	1	3	0.97	0.892	1	2													1.048	0.956	1	9	0.868	0.89	2	3	0.897	0.942	3	17	1.041	1.065	3	22	0.996
1119					1.263	1.025	1	4	1.196	1.153	2	19	1.142	0.855	1	3	1.212	1.084	1	2													1.061	1.198	1	9	1.101	1.105	2	3	0.977	1.023	3	17	1.014	1.002	3	22	1.011
1118					1.129	0.904	1	4	0.98	1.05	2	19	1.326	1.082	1	3	1.288	1.16	1	2													0.654	0.665	1	9	1.093	1.088	2	3	1.049	1.085	3	17	1.121	1.107	3	21	0.852
1117					1.01	0.986	1	4	0.849	1.061	2	19	1.284	1.348	1	3	1.268	1.473	1	2													1.193	1.128	1	9	1.166	1.04	2	3	1.027	1.006	3	17	1.001	0.952	3	21	0.976
1116					0.883	1.256	1	4	0.812	1.054	2	19	0.587	0.777	1	3	0.448	0.449	1	2													1.13	1.132	1	9	1.286	1.331	2	3	1.069	1.098	3	17	1.062	1.05	3	21	1.173
1115					0.307	0.824	1	4	0.649	0.855	2	19					1.123	1.046	1	2													0.927	0.982	1	9	0.768	0.786	2	3	0.925	0.961	3	17	0.894	0.883	3	21	0.939
1114					0.322	0.667	1	4	0.652	0.787	2	19					1.177	1.147	1	2													0.955	0.895	1	8	1.079	1.026	2	3	0.937	0.974	3	16	0.937	0.909	3	21	0.964
1113					0.676	0.793	1	4	1.033	1.071	2	19					1.049	1.09	1	2													1.145	1.129	1	8	1.056	1.111	2	3	1.012	1.089	3	16	0.971	0.935	3	21	1.013
1112					1.015	0.986	1	4	0.966	0.866	2	19					0.898	0.996	1	2													0.861	0.977	1	8	0.786	0.821	2	3	0.899	0.922	3	16	0.968	0.934	3	21	0.939
1111					1.075	0.969	1	4	1.289	1.25	2	19					0.789	0.791	1	2													0.787	0.792	1	8	1.012	0.991	2	3	1.068	1.046	3	16	0.989	0.943	3	21	0.86
1110					1.187	1.1	1	4	1.217	1.226	2	19					1.049	1.038	1	2													1.188	1.081	1	8	1.059	1.007	2	3	1.194	1.18	3	16	1.083	1.075	3	21	1.046
1109					1.173	1.166	1	4	1.156	1.156	2	19					1.028	1.035	1	2													1.162	1.117	1	8	1.006	0.997	2	2	1.09	1.124	3	16	1.098	1.106	3	21	1.041
1108					0.993	0.994	1	4	0.976	0.954	2	19					0.988	1.045	1	2													0.769	0.899	1	8	0.813	0.903	2	2	0.941	0.99	3	16	0.885	0.982	3	21	0.896
1107					1.064	1.025	1	4	1.122	1.097	2	19					0.872	0.806	1	2													0.526	0.687	1	8	0.664	0.737	2	2	0.838	0.873	3	16	0.79	0.839	3	21	0.779
1106					1.14	1.096	1	4	1.056	1.003	2	19					1.202	1.154	1	2													0.863	0.829	1	7	0.882	0.867	2	2	0.971	0.958	3	16	0.938	0.938	3	21	1.105
1105					1.075	0.977	1	4	0.965	0.875	2	19					1.09	1.035	1	2													1.34	1.263	1	7	1.018	1.035	2	2	1.077	1.055	3	15	1	1.05	3	21	1.108
1104					1.209	1.07	1	4	1.165	1.02	2	19					1.128	1.157	1	2													1.206	1.16	1	7	0.86	0.897	2	2	1.115	1.074	3	15	0.947	1.023	3	21	1.054
1103					1.115	0.963	1	4	1.063	0.958	2	19					0.913	0.854	1	2													1.032	1.092	1	7	0.9	0.968	2	2	1.073	1.028	3	15	0.974	1.026	3	21	1.005
1102					1.149	1.071	1	4	1.178	1.181	2	19					1.177	1.053	1	2													0.898	0.891	1	7	0.91	0.937	2	2	1.076	1.022	3	15	0.995	1.024	3	21	0.864
1101					1.011	1.085	1	4	0.977	1.091	2	19					1.282	1.269	1	2													1.128	1.16	1	7	1.093	1.059	2	2	1.035	1.006	3	15	1.072	1.096	3	21	1.023
1100					0.803	0.958	1	4	0.779	0.974	2	19					0.984	1.026	1	2													1.071	1.003	1	7	1.192	1.155	2	2	0.989	0.967	3	15	1.155	1.188	3	21	1.215
1099					0.803	0.949	1	4	0.689	0.828	2	19					0.907	1.153	1	2													1.278	1.21	1	7	1.108	1.122	2	2	0.942	0.959	3	15	1.063	1.088	3	21	1.158
1098					0.783	0.869	1	3	0.787	0.841	2	19					0.416	0.626	1	2													1.056	1.069	1	7	1.007	1.017	2	2	0.877	0.874	3	15	0.974	0.999	3	21	1.031
1097					0.944	0.992	1	3	0.78	0.817	2	19					0.605	0.957	1	2													0.85	0.92	1	7	1.199	1.173	1	1	0.935	0.951	3	15	0.984	1.011	3	21	0.963
1096					1.027	1.053	1	3	1.176	1.199	2	19					0.215	0.401	1	2													0.869	0.875	1	7	1.26	1.085	1	1	0.972	0.932	3	15	0.952	0.94	3	21	0.827
1095					0.943	0.875	1	3	0.923	0.87	2	19					0.71	0.684	1	2													1.064	1.08	1	7	1.586	1.415	1	1	1.105	1.119	3	15	1.167	1.139	3	21	0.951
1094					1.119	1.032	1	3	1.239	1.241	2	19					1.136	1.051	1	2													1.029	1.032	1	7	1.049	1.045	1	1	0.909	0.975	3	15	1.09	1.069	3	21	1.04
1093					1.129	1.137	1	3	0.811	0.985	1	18					1.195	1.148	1	2													1.12	1.086	1	7	0.91	0.954	1	1	0.895	0.901	3	15	1.006	1	3	21	1.003
1092					0.971	1.003	1	3	0.856	0.986	1	18					1.09	0.854	1	2													1.175	1.068	1	7	0.902	0.9	1	1	0.956	0.981	3	15	0.99	0.929	3	21	1.006
1091					0.944	0.929	1	3	0.91	0.912	1	18					1.58	1.393	1	2													1.091	1.203	1	7	1.015	1.06	1	1	0.99	1.026	3	15	1.029	1.019	3	21	1.031
1090					1	0.966	1	3	0.923	0.865	1	18					1.359	1.197	1	2													0.679	0.702	1	7	0.759	0.813	1	1	0.992	0.951	3	15	0.851	0.828	3	21	0.817
1089					1.085	1.124	1	3	1.258	1.236	1	18					1.341	1.26	1	2													1.123	1.07	1	7	0.998	1.003	1	1	1.085	1.092	3	15	1.017	1.014	3	21	1.004
1088					0.897	0.957	1	3	1.157	1.15	1	18					1.142	1.23	1	2													1.104	1.103	1	7	0.91	0.951	1	1	1.048	1.037	3	15	1.04	0.977	3	21	1.11
1087					0.948	0.982	1	3	1.113	1.093	1	18					0.764	0.753	1	2													0.927	0.911	1	7	0.869	0.919	1	1	1.059	1.1	3	15	1.071	1.024	3	21	1.152
1086					0.992	1.012	1	3	1.015	1.032	1	18					1.086	1.056	1	2													0.922	0.985	1	7	0.904	0.948	1	1	0.932	0.961	3	14	0.955	0.976	3	21	0.95
1085					0.998	0.998	1	3	1.194	1.256	1	18					1.069	1.017	1	2													0.765	0.834	1	7	0.928	0.955	1	1	0.955	1.017	3	14	0.983	0.962	3	21	0.928
1084					1.026	1.083	1	2	0.926	0.935	1	18					1.127	1.126	1	2													0.928	0.937	1	7					1.039	1.055	3	14	0.993	0.978	3	21	1.147
1083					1.029	1.098	1	2	0.953	0.921	1	18					0.986	1.052	1	2													1.106	1.052	1	7					0.981	1.029	3	14	0.972	0.983	3	21	1.199
1082					1.112	1.084	1	2	1.159	1.019	1	18					0.848	1.023	1	2													1.131	1.108	1	7					1.009	1.008	3	14	0.82	0.862	3	21	0.912
1081					1.011	0.707	1	2	0.913	0.708	1	18					0.606	0.733	1	2													0.936	1.012	1	7					1.005	1.002	3	13	0.994	0.997	3	21	0.709
1080					1.558	1.2	1	2	1.361	1.215	1	18					0.778	0.639	1	2													0.856	0.803	1	7					1.047	1.03	3	13	1.049	1.009	3	21	1.048
1079					1.297	1.12	1	2	1.058	1.014	1	18					1.401	1.421	1	2													1.118	1.097	1	7					1.036	1.036	3	13	1.135	1.121	3	21	1.05
1078					1.047	1.106	1	2	1.09	1.168	1	18					0.879	0.859	1	2													0.822	0.911	1	7					1.028	1.062	3	12	1.01	1.011	3	20	1.069
1077					0.839	1.104	1	2	0.76	0.929	1	18					1.085	1.046	1	2													0.696	0.768	1	7					0.955	0.886	3	12	0.869	0.855	3	20	0.831
1076					0.542	0.784	1	2	0.828	1.017	1	18					1.092	1.037	1	2													0.914	0.949	1	7					1.113	1.081	3	12	1.166	1.132	3	20	1.198
1075					0.724	0.872	1	2	0.586	0.668	1	18					1.129	1.168	1	2													1.072	1.022	1	7					1.089	1.064	3	12	1.049	1.03	3	20	1.085
1074					0.896	0.935	1	2	0.804	0.822	1	18					0.887	0.981	1	2													1.198	1.168	1	7					0.998	1.004	3	12	0.959	1.003	3	20	0.899
1073					1.041	1.01	1	2	1.105	1.023	1	18					0.799	0.942	1	2													1.045	1.004	1	6					0.93	0.991	3	12	0.993	1.064	3	20	0.971
1072					0.962	0.82	1	2	0.829	0.767	1	18					0.695	0.843	1	2													0.988	1.005	1	6					0.837	0.888	3	12	0.86	0.89	3	20	0.988
1071					1.307	1.232	1	2	1.399	1.412	1	18					0.704	0.855	1	2													0.783	0.899	1	6					1	1.096	3	12	1.091	1.204	3	20	1.161
1070					0.903	0.879	1	2	0.896	0.87	1	18					0.697	0.648	1	2													0.777	0.731	1	6					0.803	0.781	3	12	0.887	0.919	3	20	0.958
1069					1.002	1.063	1	2	1.041	1.058	1	18					1.195	1.117	1	2													1.13	1.152	1	6					1.098	1.12	3	12	1.008	1.098	3	19	1.034
1068					0.844	1.008	1	2	0.961	1.091	1	18					1.165	1.23	1	2													0.834	0.896	1	6					1.035	1.06	3	12	0.986	1.035	3	19	0.779
1067					0.779	0.97	1	2	1	1.146	1	18					0.816	0.808	1	2													0.922	0.91	1	6					1.031	1.031	3	12	1.04	1.06	3	19	0.99
1066					0.793	0.908	1	2	0.758	0.792	1	18					1.07	0.984	1	2													1.085	1.115	1	6					1.009	1.039	3	12	0.97	0.975	3	19	0.99
1065					0.966	0.961	1	2	0.925	0.907	1	18					1.212	1.061	1	2													0.989	1.032	1	6					0.959	0.975	3	12	1.065	1.047	3	19	1.047
1064					1.057	0.949	1	2	1.081	1.12	1	18					1.345	1.232	1	2													1.145	1.051	1	6					0.97	0.966	3	12	1.266	1.178	3	19	0.904
1063					1.189	1.078	1	2	1.156	1.272	1	17					1.223	1.118	1	2													1.355	1.342	1	6					1.198	1.088	3	12	1.217	1.192	3	19	1.15
1062					1.169	1.147	1	2	0.993	1.053	1	17					1.224	1.334	1	2													1.071	1.029	1	6					1.144	1.137	3	12	1.064	1.038	3	19	1.088
1061					1.019	1.039	1	2	0.867	0.815	1	17					0.691	0.71	1	2													1.17	1.104	1	6					0.887	0.944	3	12	0.995	0.966	3	19	1.035
1060					1.023	1.007	1	2	1.172	1.045	1	17					1.026	1.05	1	2													1.035	1.075	1	6					0.883	0.957	3	12	0.864	0.929	3	19	0.908
1059					1.039	0.977	1	2	1.164	0.975	1	17					0.947	0.946	1	2													0.796	0.82	1	6					0.913	0.931	3	12	0.634	0.642	3	19	0.92
1058					1.115	1.02	1	2	1.148	1.002	1	17					1.024	1.062	1	2													0.913	0.935	1	6					1.01	0.993	3	12	1.058	1.085	3	19	0.923
1057					1.154	1.056	1	1	1.335	1.226	1	17					0.913	0.881	1	2													0.885	0.94	1	6					1.033	1	3	12	1.008	0.999	2	18	1.064
1056					0.972	0.876	1	1	0.95	0.826	1	17					1.109	1.088	1	2													0.896	0.877	1	6					1.094	1.069	3	12	1.132	1.117	2	18	1.162
1055					1.08	1.12	1	1	0.979	0.998	1	17					1.039	1.269	1	2													1.048	1.04	1	6					0.914	0.898	3	12	1.074	1.028	2	18	1.024
1054					0.881	1.097	1	1	1.053	1.241	1	17					0.43	0.52	1	2													0.911	0.922	1	6					0.998	1.027	3	12	1.119	1.093	2	18	1.072
1053					0.632	0.855	1	1	0.678	0.91	1	14					0.905	0.911	1	2													0.846	0.906	1	6					0.931	0.96	3	12	0.953	0.981	2	18	0.856
1052					0.81	0.942	1	1	0.62	0.868	1	14					1.014	1.085	1	2													0.789	0.837	1	6					0.951	0.914	3	12	0.804	0.835	2	18	0.656
1051					0.942	0.961	1	1	0.749	0.976	1	14					0.834	0.623	1	2													0.915	0.923	1	6					1.194	1.185	3	12	0.982	1.05	2	18	1.123
1050					1.039	0.922	1	1	0.731	0.872	1	14					1.571	1.336	1	2													1.002	0.993	1	6					1.019	0.99	3	11	0.997	1.038	2	18	1.099
1049					1.262	1.104	1	1	0.943	0.977	1	14					1.481	1.26	1	2													0.984	0.99	1	6					1.023	1.025	3	11	1.092	1.129	2	17	1.101
1048									1.152	1.046	1	14					1.462	1.456	1	2													0.907	0.987	1	6					0.901	0.904	3	11	0.977	1.022	2	16	1.062
1047									1.095	0.948	1	14					0.93	0.996	1	2													0.877	0.874	1	6					1.016	1.087	3	10	0.906	0.957	2	16	0.936
1046									1.431	1.281	1	13					0.86	0.945	1	2													1.151	1.105	1	6					0.961	0.956	3	10	0.882	0.879	2	16	0.85
1045									1.225	0.944	1	13					0.83	0.819	1	2													1.103	1.118	1	6					1.079	1.08	3	10	1.091	1.117	2	16	1.137
1044									1.193	0.883	1	13					1.074	1.098	1	2													0.95	1.045	1	6					0.946	0.943	3	10	0.932	0.91	2	16	0.982
1043									1.328	1.192	1	12					0.937	0.881	1	2													1.029	0.951	1	6					1.005	1.028	3	10	1.134	1.043	2	16	1.023
1042									1.122	1.225	1	12					1.163	1.241	1	2													1.437	1.354	1	6					1.065	1.068	3	10	1.268	1.164	2	16	1.124
1041									0.936	1.071	1	12					0.784	0.813	1	2													1.206	1.152	1	6					0.888	0.967	3	10	1.166	1.055	2	16	1.078
1040									0.408	0.469	1	12					0.982	1.061	1	2													1.054	1.048	1	6					0.903	0.911	3	10	1.028	0.938	2	16	1.043
1039									0.8	0.905	1	11					0.815	1.023	1	2													0.884	0.963	1	6					1.077	1.017	3	10	0.903	0.888	2	16	0.955
1038									0.795	0.917	1	11					0.533	0.588	1	2													0.815	0.894	1	6					1.162	1.032	3	9	0.789	0.766	2	16	0.75
1037									0.786	0.85	1	11					0.97	0.97	1	2													1.059	0.959	1	6					1.189	1.134	3	9	0.965	0.929	2	16	1.112
1036									0.851	0.81	1	11					1.018	1.024	1	2													1.345	1.292	1	6					1.09	1.046	3	9	1.036	1.054	2	16	1.141
1035									0.93	0.895	1	12					0.991	1.033	1	2													0.993	1.001	1	6					0.873	0.89	3	9	0.837	0.863	2	15	0.883
1034									1.138	1.193	1	13					0.908	0.96	1	2													0.875	0.902	1	6					0.94	0.998	3	9	0.866	0.921	2	15	1.011
1033									1	1.086	1	13					0.899	0.996	1	2													0.848	0.89	1	6					0.934	0.93	3	9	0.868	0.933	2	15	0.874
1032									0.924	0.985	1	13					0.79	0.878	1	2													0.854	0.865	1	6					1.082	1.076	3	9	0.927	0.983	2	15	0.717
1031									0.878	0.948	1	13					0.835	0.819	1	2													0.917	0.952	1	6					1.118	1.117	3	9	0.995	1.054	2	15	1
1030									1.015	1.112	1	13					1.083	1.236	1	2													0.861	0.874	1	6					0.995	0.993	3	9	0.98	1.007	2	15	0.97
1029									0.969	1.057	1	14					0.612	0.738	1	2													0.915	0.992	1	6					0.937	0.955	3	9	1.135	1.194	2	15	1.158
1028									1.019	1.036	1	14					0.778	0.777	1	2													0.869	0.864	1	6					0.958	0.976	3	9	1.031	1.043	2	15	0.919
1027									0.903	0.938	1	14					1.059	1.139	1	2													1.13	1.082	1	6					0.965	0.98	3	9	1.066	1.054	2	15	1.063
1026									1.317	1.377	1	14					0.798	0.906	1	2													1.075	1.028	1	6					1.016	1.114	3	9	1.085	1.151	2	15	1.037
1025									0.894	0.892	1	14					0.784	0.772	1	2													0.895	1.042	1	6					0.93	0.946	3	9	0.859	0.868	2	15	0.947
1024									1.124	1.072	1	14					1.089	0.863	1	2													0.655	0.684	1	6					1.109	1.106	3	9	1.155	1.138	2	15	1.113
1023									1.137	1.005	1	14					1.556	1.377	1	2													1.168	1.101	1	6					1.093	1.122	3	9	1.114	1.156	2	15	1.167
1022									1.169	1.035	1	14					1.345	1.149	1	2													1.182	1.172	1	6					0.924	0.942	2	8	0.857	0.874	2	15	0.964
1021									1.188	1.117	1	14					1.431	1.222	1	2													0.985	0.937	1	6					0.998	1.004	2	8	1.042	1.038	2	15	1.008
1020									1.149	1.096	1	14					1.444	1.302	1	2													0.994	1.004	1	6					0.965	0.921	2	8	1.056	1.007	2	15	0.934
1019									0.991	0.907	1	14					1.275	1.173	1	2													0.727	0.9	1	6					1.095	1.081	2	8	1.076	1.068	2	15	0.965
1018									0.936	0.87	1	14					1.208	1.171	1	2													0.651	0.763	1	6					0.962	0.91	2	8	0.86	0.845	2	15	0.75
1017									0.952	0.997	1	14					1.063	0.959	1	2													1.203	1.117	1	5					1.121	1.021	2	8	1.063	1.064	2	15	1.228
1016									1.096	1.149	1	14					1.254	1.378	1	2													1.617	1.448	1	5					1.178	1.091	2	8	1.035	1.005	2	15	1.073
1015									0.643	0.649	1	13					0.647	0.896	1	2													1.475	1.391	1	5					1.061	1.029	2	8	1.109	1.113	2	15	1.061
1014									0.851	0.994	1	13					0.462	0.656	1	2													1.085	1.088	1	5					0.899	0.86	2	8	0.904	0.894	2	15	1.074
1013									1.062	1.153	1	13					0.637	0.85	1	2													0.904	0.943	1	5					0.944	0.955	2	8	0.982	0.983	2	15	1.109
1012									0.512	0.425	1	13					0.555	0.577	1	2													0.903	0.927	1	5					0.839	0.915	2	8	0.946	0.941	2	15	0.915
1011									1.12	0.977	1	14					1.047	1.087	1	2													0.99	0.986	1	5					0.762	0.831	2	8	0.979	1.027	2	15	0.944
1010									0.991	0.897	1	14					0.901	0.941	1	2													1.047	0.963	1	5					0.914	0.955	2	8	0.84	0.897	2	15	0.938
1009									1.299	1.351	1	14					0.93	1.07	1	2													1.017	1.066	1	5					0.98	1.012	2	8	0.906	0.899	2	15	0.909
1008									0.946	1.02	1	14					0.677	0.694	1	2													0.627	0.748	1	5					1.058	1.062	2	8	1.17	1.163	2	15	0.892
1007									0.63	0.736	1	14					1.034	1.065	1	2													0.731	0.729	1	5					1.033	1.09	2	8	1.082	1.068	2	15	1.131
1006									1.048	1.103	1	14					0.927	1.028	1	2													1.019	1.069	1	5					0.901	0.956	2	8	1.06	1.068	2	15	1.278
1005									0.735	0.615	1	14					0.774	0.907	1	2													0.882	0.871	1	5					0.907	0.994	2	8	0.931	0.959	2	15	0.849
1004									0.928	0.873	1	15					0.728	0.679	1	2													1.063	1.059	1	5					0.887	0.856	2	8	0.898	0.89	2	15	0.975
1003									1.331	1.467	1	17					1.191	1.022	1	2													0.954	1.001	1	5					1.183	1.135	2	8	1.07	1.046	2	15	1.168
1002									0.918	1.077	1	17					1.392	1.271	1	2													0.92	0.967	1	5					1.109	1.063	2	8	1.061	1.02	2	15	1.13
1001									0.681	0.81	1	17					1.235	1.039	1	2													1.076	1.006	1	5					1.115	1.117	2	8	1.023	1.022	2	15	0.996
1000									0.95	1.054	1	18					1.452	1.326	1	2													1.263	1.198	1	5					0.99	0.982	2	8	0.928	0.949	2	15	0.884
999									0.9	0.989	1	18					1.23	1.314	1	2													1.023	1.094	1	5					1.036	1.036	2	9	0.947	0.958	2	15	0.81
998									1.037	1.143	1	18					0.754	0.852	1	2													0.827	0.798	1	5					1.017	1.068	2	9	1.015	0.98	2	15	0.823
997									1	1.137	1	18					0.813	1.132	1	2													1.09	1.108	1	5					0.874	0.948	2	9	1.146	1.137	2	15	1.166
996									1.131	1.179	1	18					0.255	0.376	1	2													0.89	0.878	1	5					0.886	0.944	2	9	0.943	0.915	2	15	1.084
995									0.902	0.856	1	18					0.862	0.901	1	2													0.959	0.987	1	5					0.936	1.068	2	9	0.956	0.961	2	15	0.929
994									1.305	1.253	1	18					0.941	0.99	1	2													0.824	0.845	1	5					0.786	0.856	2	9	0.85	0.895	2	15	0.867
993									1.217	1.054	1	18					0.904	0.741	1	2													0.859	0.916	1	5					1.026	1.029	2	9	0.92	0.973	2	15	0.898
992									1.199	0.927	1	18					1.438	1.3	1	2													0.792	0.969	1	5					1.158	1.098	2	9	1.013	1.007	2	15	1.003
991									1.33	0.997	1	18					1.268	1.043	1	2													0.922	0.792	1	5					1.223	1.167	2	9	1.212	1.23	2	15	1.213
990									1.234	0.865	1	18					1.516	1.367	1	2													1.601	1.549	1	5					1.072	0.973	2	9	1.023	1.034	2	14	1.149
989									1.223	0.944	1	18					1.279	1.11	1	2													1.126	1.086	1	5					1.072	0.942	2	9	0.955	0.914	2	14	0.961
988									1.297	1.062	1	18					1.372	1.487	1	2													1.157	1.167	1	5					1.099	0.962	2	9	0.924	0.893	2	14	1.145
987									0.551	0.525	1	17					0.647	0.812	1	2													1.051	1.028	1	5					1.049	0.949	2	9	0.864	0.867	2	14	1.014
986									1.204	1.532	1	17					0.672	0.779	1	2													1.159	1.138	1	5					0.988	0.858	2	9	0.927	0.879	2	14	1.086
985									0.304	0.67	1	17					0.81	1.072	1	2													1.093	1.115	1	5					1.112	1.029	2	9	1.205	1.129	2	14	1.149
984									0	0.455	1	17					0.397	0.516	1	2													1.08	0.996	1	5					0.936	0.857	2	9	1.197	1.163	2	14	1.025
983									0.782	1.075	1	17					0.836	0.965	1	2													1.226	1.198	1	5					0.982	0.962	2	9	1.023	0.985	2	14	1.003
982									0	0.023	1	17					0.722	0.842	1	2													0.924	0.937	1	5					0.833	0.946	2	8	1.086	1.047	2	14	0.929
981									1.233	1.138	1	18					0.771	0.655	1	2													0.849	0.888	1	5					0.609	0.789	2	8	0.972	0.978	2	14	0.995
980									1.082	0.967	1	18					1.348	1.197	1	2													0.797	0.916	1	4					0.571	0.756	2	8	0.737	0.856	2	14	0.851
979									1.392	1.319	1	18					1.317	1.118	1	2													0.837	0.787	1	4					0.801	0.914	2	8	0.6	0.72	2	14	0.827
978									1.116	1.063	1	18					1.441	1.409	1	2													1.225	1.234	1	4					1.012	1.057	2	8	0.873	0.954	2	14	0.826
977									1.13	1.151	1	18					1	1.034	1	2													0.975	0.932	1	4					1.188	1.243	2	8	1.074	1.121	2	14	1.133
976									1.041	1.147	1	18					0.926	1	1	2													1.098	1.026	1	4					1.1	1.214	2	8	1.114	1.19	2	14	1.267
975									0.952	1.078	1	18					0.839	1.09	1	2													0.892	0.999	1	4					0.908	1.016	2	8	1.007	1.027	2	14	1.112
974									0.819	0.891	1	18					0.419	0.475	1	2													0.547	0.62	1	4					0.995	1.032	2	8	1.113	1.087	2	14	1.031
973									0.925	0.957	1	18					0.991	0.9	1	2													0.832	0.878	1	4					1.135	1.122	2	8	1.122	1.135	2	14	1.032
972									1.072	1.046	1	18					1.24	1.177	1	2													0.898	0.924	1	4					1.219	1.231	2	8	1.031	1.062	2	14	1.048
971									0.964	0.961	1	18					1.121	0.97	1	2													0.99	0.947	1	4					0.979	0.931	2	8	0.965	0.841	2	14	0.982
970									1.317	1.342	1	18					1.364	1.221	1	2													1.031	1.132	1	4					1.192	1.177	2	8	1.352	1.339	2	14	1.169
969									0.887	0.887	1	18					1.295	1.111	1	2													0.827	0.745	1	4					1.031	1.006	2	8	0.816	0.766	2	14	0.937
968									1.119	1.134	1	18					1.409	1.263	1	2													1.226	1.275	1	4					1.069	1.014	2	8	1.115	1.068	2	14	1.05
967									1.029	0.987	1	18					1.29	1.232	1	2													0.814	0.851	1	4					1.149	1.156	2	8	1.039	0.982	2	14	1.01
966									1.001	0.931	1	18					1.096	1.147	1	2													1.059	1.058	1	4					0.89	0.91	2	8	0.949	0.98	2	14	0.859
965									1.175	1.14	1	18					0.865	0.861	1	2													1.146	1.114	1	4					0.947	0.92	2	8	0.76	0.784	2	14	0.857
964									1.017	1.077	1	18					1.045	1.286	1	2													1.195	1.116	1	4					0.995	0.963	2	8	1.024	0.994	2	14	1.19
963									1.09	1.208	1	18					0.401	0.518	1	2													1.152	1.117	1	4					0.921	0.946	2	8	1.069	1.041	2	14	0.976
962									0.808	0.852	1	18					0.842	0.927	1	2													0.888	0.984	1	4					0.788	0.738	2	8	0.918	0.95	2	14	0.755
961									0.926	0.906	1	18					0.831	0.905	1	2													0.735	0.768	1	4					1.08	0.95	2	8	0.775	0.824	2	14	0.77
960									1.01	0.954	1	18					0.86	0.968	1	2													1.032	0.991	1	4					1.202	1.09	2	8	0.974	0.966	2	14	0.96
959									1.032	0.962	1	18					0.77	0.898	1	2													1.053	1.09	1	4					1.093	0.996	2	8	1.104	1.055	2	14	1.129
958									1.189	1.019	1	18					0.74	0.784	1	2													0.863	0.948	1	4					1.076	1.039	2	8	1.107	1.134	2	14	1.064
957									0.992	0.787	1	18					0.956	0.894	1	2													1.014	0.855	1	4					0.883	0.798	2	8	0.854	0.799	2	14	0.859
956									1.226	1.168	1	18					1.175	1.067	1	2													1.329	1.335	1	4					1.102	1.129	2	8	1.207	1.153	2	14	1.206
955									1.007	1.112	1	18					1.243	1.321	1	2													0.67	0.79	1	4					0.709	0.904	2	8	1.122	1.206	2	14	1.217
954									0.964	1.011	1	18					0.769	0.748	1	2													0.718	0.753	1	4					0.505	0.568	2	8	0.637	0.669	2	14	0.888
953									0.482	0.468	1	18					1.109	1.127	1	2													1.025	0.999	1	4					1.033	1.109	2	8	0.997	1.057	2	14	0.953
952									1.059	1.197	1	18					0.944	1.031	1	2													1.055	1.043	1	4					0.945	0.993	2	8	0.942	0.934	2	14	0.989
951									0.829	1.125	1	18					0.802	1.111	1	2													0.942	0.973	1	4					1.049	1.085	2	8	1.159	1.149	2	14	1.136
950									0.857	1.125	1	18					0.284	0.311	1	2													0.861	0.943	1	4					1.075	1.136	2	8	1.003	1.054	2	14	1.078
949									0.466	0.583	1	18					1.087	1.295	1	2													0.916	0.915	1	4					0.999	1.052	2	8	0.819	0.91	2	14	0.769
948									0.985	1.01	1	18					0.479	0.278	1	2													1.183	1.161	1	4					1.014	1.065	2	8	0.872	0.9	2	14	0.68
947									1.056	0.999	1	18					1.62	1.381	1	2													1.179	1.118	1	4					1.069	1.137	2	8	1.22	1.23	2	14	1.169
946									1.22	1.151	1	18					1.481	1.274	1	2													1.186	1.173	1	4					1.011	1.029	2	8	1.184	1.186	2	14	1.184
945									1.299	1.219	1	18					1.429	1.28	1	2													1.03	0.948	1	4					1.121	1.152	2	8	1.09	1.131	2	14	1.11
944									1.147	1.111	1	18					1.293	1.376	1	2													1.026	1.152	1	4					0.988	1.037	2	8	0.853	0.894	2	14	0.964
943									1.304	1.289	1	18					0.747	0.679	1	2													0.649	0.658	1	4					0.96	0.96	2	8	0.916	0.973	2	14	0.788
942									0.865	0.831	1	18					1.232	1.263	1	2													1.118	1.077	1	4					1.045	0.999	2	8	0.919	0.93	2	14	0.816
941									1.212	1.109	1	18					0.887	0.933	1	2													1.03	1.007	1	4					1.114	1.06	2	8	1.103	1.072	2	14	1.081
940									0.935	0.73	1	18					0.92	0.898	1	2													0.87	0.99	1	4					1.079	1.062	2	6	1.158	1.14	2	14	1.183
939									1.177	1.078	1	18					1.082	1.093	1	2													0.713	0.746	1	4					0.958	0.877	2	6	1.02	0.981	2	14	0.986
938									1.195	1.287	1	18					0.97	0.813	1	2													1.101	1.075	1	4					1.155	1.034	2	6	1.018	0.941	2	14	0.873
937									0.882	1.071	1	17					1.407	1.343	1	2													1.144	1.075	1	4					1.177	1.137	2	5	1.099	1.052	2	14	1.071
936									0.757	0.872	1	17					1.087	1.134	1	2													1.087	1.111	1	4					0.877	0.861	2	5	0.997	0.957	2	14	1.007
935									0.599	0.656	1	17					0.875	0.968	1	2													0.84	0.826	1	4					0.877	0.874	2	5	0.959	0.883	2	14	1.126
934									1.064	1.151	1	17					0.804	0.992	1	2													0.911	1.021	1	4					0.885	0.936	2	5	1.079	1.068	2	14	1.144
933									0.867	0.937	1	17					0.581	0.826	1	2													0.729	0.756	1	4					0.803	0.804	2	5	0.824	0.812	2	14	0.666
932									0.993	1.007	1	17					0.485	0.693	1	2													1.093	1.085	1	4					1	1.03	2	5	0.934	0.886	2	14	1.04
931									1.008	0.879	1	17					0.599	0.656	1	2													1.097	1.127	1	4					0.916	0.967	2	5	1.072	1.092	2	14	1.004
930									0.982	0.848	1	17					0.95	1.107	1	2													1.103	1.09	1	4					0.938	0.972	2	5	0.843	0.899	2	14	0.866
929									1.414	1.35	1	17					0.634	0.491	1	2													1.294	1.219	1	4					0.979	1.014	2	5	0.825	0.841	2	14	0.992
928									0.991	1.033	1	17					1.445	1.176	1	2													1.349	1.274	1	4					0.989	1.027	2	5	1.013	1.07	2	14	0.954
927									1.169	1.318	1	17					1.59	1.467	1	2													1.215	1.164	1	4					0.959	1.014	2	5	0.952	0.997	2	14	1.013
926									0.641	0.821	1	17					1.199	0.99	1	2													1.073	1.025	1	4					0.942	0.983	2	5	1.01	1.018	2	14	0.866
925									0.964	1.068	1	17					1.489	1.437	1	2													0.933	0.975	1	4					1.001	1.063	1	4	1.111	1.195	2	14	0.953
924									0.718	0.623	1	16					1.04	0.998	1	2													0.693	0.825	1	4					0.97	1.04	1	4	0.803	0.858	2	14	0.817
923									1.064	0.953	1	16					1.107	1.133	1	2													0.755	0.708	1	4					1.04	0.999	1	4	1.026	1.026	2	14	0.875
922									1.281	1.308	1	16					0.923	0.979	1	2													1.135	1.167	1	4					1.272	1.26	1	4	1.182	1.202	2	14	1.278
921									1.188	1.243	1	16					0.888	0.919	1	2													0.82	0.917	1	4					0.99	1.021	1	4	1.016	0.988	2	14	0.895
920									0.836	0.837	1	16					0.958	0.933	1	2													0.959	0.87	1	4					1.024	1.063	1	4	1.113	1.129	2	14	1.092
919									1.062	1.052	1	16					1.08	1.186	1	2													1.292	1.304	1	4					0.96	0.983	1	4	0.924	0.939	2	14	0.927
918									0.95	0.921	1	16					0.731	0.855	1	2													0.932	0.914	1	4					1.068	0.997	1	4	0.993	0.967	2	14	1.006
917									1.052	1.074	1	16					0.757	0.902	1	2													1.081	1.004	1	4					1.239	1.152	1	4	1.122	1.095	2	14	1.245
916									1.192	1.169	1	16					0.7	0.734	1	2													0.974	1.025	1	4					1.086	1.08	1	4	1.106	1.105	2	14	1.045
915									0.7	0.727	1	16					0.988	0.922	1	2													0.624	0.704	1	4					0.968	0.931	1	4	0.929	0.905	2	14	0.954
914									1.3	1.46	1	16					1.176	1.263	1	2													0.705	0.804	1	4					1.084	1.071	1	4	1.043	1.099	2	14	1.025
913									0.811	0.877	1	16					0.76	0.758	1	2													0.805	0.805	1	4					0.958	0.946	1	4	0.78	0.791	2	14	0.879
912									0.802	0.762	1	16					1.066	1.008	1	2													1.057	1.05	1	4					1.034	1.044	1	4	1.046	1.059	2	14	0.976
911									1.084	1.036	1	16					1.142	1.024	1	2													0.977	0.941	1	4					0.922	0.955	1	4	0.972	0.986	2	13	1.113
910									1.162	1.119	1	16					1.277	1.182	1	2													0.938	1	1	4					0.941	0.979	1	4	1.004	1.007	2	13	1.102
909									1.015	0.986	1	16					1.192	1.036	1	2													0.714	0.802	1	3					0.952	1.045	1	4	1.008	1.036	2	13	0.919
908									1.146	1.087	1	16					1.36	1.257	1	2													0.862	0.893	1	3					0.813	0.905	1	4	0.961	0.96	2	13	0.906
907									0.905	0.807	1	16					1.191	1.28	1	2													1.081	1.043	1	3					0.962	0.998	1	4	1.054	1.062	2	13	0.941
906									1.154	1.101	1	16					0.75	0.824	1	2													1.169	1.127	1	3					1.037	1.07	1	4	1.024	1.024	2	13	0.991
905									1.008	1.022	1	16					0.875	1.121	1	2													1.059	1.064	1	3					0.987	1.029	1	4	1.032	0.993	2	13	0.951
904									0.982	1.078	1	16					0.426	0.447	1	2													0.939	0.936	1	3					0.996	0.99	1	4	1.033	0.983	2	13	1.013
903									0.879	0.966	1	15					1.076	1.165	1	2													0.944	0.986	1	3					1.045	1.065	1	4	1.001	0.99	2	13	1.163
902									0.732	0.791	1	15					0.774	0.819	1	2													0.867	0.883	1	3					1.001	0.948	1	4	0.877	0.835	2	13	0.971
901									1.008	1.011	1	15					0.946	0.99	1	2													0.958	1.074	1	3					1.201	1.122	1	4	1.14	1.155	2	13	1.167
900									0.809	0.822	1	15					0.914	0.907	1	2													0.937	0.925	1	3					1.095	1.03	1	4	0.88	0.841	2	13	0.927
899									1.212	1.274	1	15					1.045	1.03	1	2													1.421	1.285	1	3					1.101	1.043	1	4	1.122	1.143	2	13	0.866
898									0.814	0.895	1	15					1.039	1.036	1	2													1.432	1.449	1	3					1.006	0.976	1	4	0.908	0.886	2	13	0.894
897									1.089	1.185	1	15					1.01	1.048	1	2													1.107	0.982	1	3					0.979	0.932	1	4	1.066	1.032	2	13	1.044
896									0.844	0.885	1	15					0.913	0.996	1	2													1.381	1.354	1	3					1.033	1.063	1	3	0.966	1.015	2	13	0.994
895									1.013	1.076	1	15					0.823	0.903	1	2													0.937	1.005	1	3					0.753	0.826	1	3	0.725	0.817	2	13	0.767
894									1.117	1.21	1	15					0.848	0.875	1	2													0.933	0.952	1	3					0.898	0.867	1	3	0.854	0.928	2	13	0.75
893									0.934	1.015	1	15					0.976	0.902	1	2													1.184	1.081	1	3					1.102	1.082	1	3	1.066	1.091	2	13	1.23
892									1.07	1.11	1	15					1.201	1.152	1	2													1.279	1.236	1	3					0.915	0.963	1	3	1.168	1.182	2	13	1.251
891									1.07	1.013	1	15					1.093	0.96	1	2													0.953	0.937	1	3					0.87	0.931	1	3	1.073	1.116	2	13	1.095
890									1.042	0.937	1	15					1.324	1.226	1	2													0.833	0.923	1	3					0.875	0.949	1	3	0.966	1.001	2	13	1.08
889									1.305	1.231	1	15					1.189	1.089	1	2													0.674	0.666	1	3					0.908	0.893	1	3	0.993	1.033	2	13	1.076
888									1.207	1.087	1	15					1.221	1.267	1	2													0.894	0.985	1	3					1.116	1.146	1	3	0.943	1.008	2	13	0.859
887									1.027	0.862	1	15					0.85	0.96	1	2													0.666	0.69	1	3					0.896	0.952	1	3	0.907	0.934	2	12	0.742
886									1.182	1.095	1	15					0.766	0.879	1	2													0.922	0.924	1	3					0.984	1.007	1	3	1.125	1.073	2	12	0.992
885									1.161	1.132	1	15					0.776	0.958	1	2													0.842	0.916	1	3					1.028	1.08	1	3	1.288	1.24	2	12	1.309
884									0.795	0.786	1	15					0.601	0.82	1	2													0.755	0.739	1	3					0.929	0.989	1	3	1.058	1.037	2	12	1.012
883									1.019	1.111	1	15					0.55	0.541	1	2													0.923	1.038	1	3					0.977	1.007	1	3	0.924	0.944	2	12	0.926
882									0.922	1.023	1	15					1.127	0.969	1	2													0.702	0.714	1	3					1.053	1.049	1	3	0.893	0.873	2	12	0.888
881									0.487	0.713	1	15					1.381	1.154	1	2													1.087	1.074	1	3					1.084	1.12	1	3	1.102	1.074	2	12	1.036
880									1.235	1.433	1	15					1.501	1.234	1	2													1.013	1.064	1	3					0.912	0.967	1	3	1.065	1.06	2	12	1.024
879									0.372	0.315	1	15					1.574	1.332	1	2													0.967	0.999	1	3					1.001	0.973	1	3	0.958	0.987	2	12	1.048
878									1.062	0.955	1	15					1.498	1.297	1	2													1.19	1.028	1	3					1.171	1.071	1	3	0.905	0.931	2	12	1.079
877									1.168	1.122	1	15					1.41	1.189	1	2													1.352	1.39	1	3					1.168	1.119	1	3	0.933	0.976	2	12	0.996
876									1.316	1.237	1	15					1.476	1.55	1	2													0.759	0.859	1	3					0.986	0.976	1	3	0.908	0.96	2	12	0.879
875									0.837	0.766	1	15					0.726	0.989	1	2													0.99	0.961	1	3					0.965	0.916	1	3	0.997	1.006	2	12	1.149
874									1.284	1.373	1	15					0.408	0.814	1	2													1.339	1.165	1	3					1.049	0.912	1	3	1.052	1.026	2	12	1.133
873									0.96	1.185	1	15					0.12	0.431	1	2													1.274	1.351	1	3					1.192	1.117	1	3	1.032	1.013	2	12	1.112
872									0.857	1.17	1	15					0.418	0.528	1	2													0.666	0.792	1	3					0.914	0.888	1	3	0.929	0.911	2	12	0.809
871									0.691	0.939	1	15					0.855	0.984	1	2													1.016	0.958	1	3					0.918	0.876	1	3	1.05	0.977	2	12	1.008
870									0.723	0.79	1	15					0.719	0.8	1	2													1.447	1.303	1	3					0.995	0.985	1	3	1.155	1.045	2	12	1.133
869									1.061	0.9	1	15					0.865	1.01	1	2													1.299	1.275	1	3					0.864	0.942	1	3	1.146	1.107	2	12	0.975
868									1.143	0.854	1	15					0.678	0.722	1	2													0.905	0.869	1	3					0.771	0.812	1	3	0.9	0.827	2	12	0.839
867									1.546	1.327	1	15					0.969	0.842	1	2													0.866	0.98	1	3					0.97	1.028	1	3	1.021	0.9	2	12	1.081
866									1.542	1.34	1	15					1.335	1.168	1	2													0.59	0.684	1	3					0.805	0.96	1	3	1.122	1.116	2	12	1.034
865									1.002	0.837	1	15					1.359	1.297	1	2													0.912	0.911	1	3					0.697	0.824	1	3	0.678	0.628	2	11	0.895
864									1.249	1.142	1	15					1.092	1.025	1	2													1.12	1.111	1	2					0.913	0.986	1	3	0.953	0.945	2	11	0.927
863									0.904	0.765	1	15					1.158	1.216	1	2													1.098	1.02	1	2					0.988	1.053	1	3	0.83	0.804	2	11	0.901
862									0.978	0.869	1	15					0.837	0.763	1	2													1.123	1.079	1	2					1.016	1.116	1	3	1.009	1.031	2	11	1.035
861									0.821	0.922	1	15					1.228	1.186	1	2													0.822	0.898	1	2					0.994	1.055	1	3	0.913	0.931	2	11	0.935
860									0.984	1.291	1	15					1.069	1.006	1	2													0.587	0.727	1	2					1.102	1.124	1	3	1	1.012	2	11	0.923
859									0.426	0.716	1	15					1.153	1.092	1	2													0.708	0.776	1	2					1.138	1.188	1	3	1.002	1.085	2	11	1.035
858									0.497	0.677	1	15					1.13	1.14	1	2													1.081	0.96	1	2					1.022	1.084	1	3	0.865	0.922	2	11	1.097
857									0.646	0.778	1	15					0.959	1.054	1	2													1.274	1.252	1	2					0.966	1.011	1	3	1.015	1.038	2	11	1.044
856									1.001	1.171	1	15					0.781	0.949	1	2													0.809	0.878	1	2					1.067	1.062	1	3	1.034	1.126	2	11	0.825
855									0.951	1.096	1	15					0.636	0.885	1	2													0.743	0.81	1	2					1.122	1.09	1	3	0.806	0.852	2	11	0.975
854									0.95	1.033	1	15					0.467	0.458	1	2													0.868	0.952	1	2					1.139	0.988	1	3	1.053	1.073	2	10	0.897
853									1.18	1.104	1	15					1.143	1.043	1	2													1.012	0.933	1	2					1.422	1.249	1	3	1.119	1.132	2	9	1.188
852									0.993	0.841	1	15					1.23	1.18	1	2													1.325	1.294	1	2					1.191	1.142	1	3	1.087	1.092	2	9	1.021
851									1.526	1.413	1	15					1.088	1.027	1	2													1.037	1.051	1	2					0.942	0.872	1	3	1.114	1.161	2	9	1.061
850									1.244	1.079	1	15					1.145	1.042	1	2													1.022	1.024	1	2					1.096	1.05	1	3	1.002	0.998	2	9	0.971
849									1.167	1.018	1	15					1.239	1.152	1	2													1.089	1.063	1	2					0.91	0.933	1	3	1.131	1.136	2	9	1.178
848									1.275	1.205	1	15					1.18	1.097	1	2													1.11	1.124	1	2					0.856	0.864	1	3	1.016	1.064	2	9	1.002
847									1.013	1.037	1	15					1.184	1	1	2													1.046	0.981	1	2					0.936	0.973	1	3	0.885	0.908	2	9	0.83
846									1.03	1.14	1	15					1.431	1.449	1	2													1.154	1.139	1	2					0.86	0.907	1	3	1.003	1.061	2	9	1.01
845									0.787	0.875	1	15					0.876	1.014	1	2													0.909	0.885	1	2					0.892	0.963	1	3	0.882	0.958	2	9	0.833
844									0.741	0.834	1	15					0.692	0.907	1	2													0.855	0.947	1	2					0.873	0.917	1	3	0.904	0.942	2	9	0.96
843									1.047	1.113	1	15					0.538	0.682	1	2													0.629	0.754	1	2					0.967	1.019	1	3	1.153	1.152	2	9	0.841
842									0.718	0.735	1	15					0.747	0.846	1	2													0.858	0.852	1	2					0.922	1.002	1	3	1.142	1.096	2	9	1.063
841									1.092	1.077	1	15					0.818	0.795	1	2													1.204	1.201	1	2					0.874	0.926	1	3	1.107	1.079	2	9	1.256
840									1.01	0.903	1	15					1.105	1.1	1	2													1.159	1.08	1	2					1.003	1.031	1	3	0.934	0.912	2	9	0.971
839									1.057	0.904	1	15					1.003	0.944	1	2													1.262	1.224	1	2					1.029	1.007	1	3	0.938	0.855	2	9	1.089
838									1.086	1.025	1	15					1.16	0.994	1	2													1.018	1.059	1	2					1.101	1.12	1	3	1.132	1.041	2	9	1.138
837									1.298	1.319	1	15					1.392	1.28	1	1													0.946	0.907	1	2					0.977	0.951	1	3	1.049	0.968	2	9	1.061
836									0.832	0.883	1	15					1.209	1.192	1	1													1.105	1.119	1	2					1.123	1.127	1	2	1.073	1.009	2	9	1.115
835									0.851	1.047	1	15					1.009	1.174	1	1													0.911	0.936	1	2					0.992	0.955	1	2	0.986	0.893	2	7	1.009
834									0.947	1.181	1	15					0.595	0.883	1	1													0.971	0.975	1	2					1.133	1.133	1	2	1.042	1.015	2	7	1.224
833									0.65	0.713	1	15					0.376	0.57	1	1													1.024	0.99	1	2					0.943	0.979	1	2	0.784	0.751	2	7	0.912
832									0.785	0.762	1	13					0.658	0.625	1	1													1.018	1.015	1	2					0.945	0.956	1	2	0.885	0.856	2	7	0.805
831									1.182	1.209	1	13					1.165	0.982	1	1													0.855	0.902	1	2					1.016	1.024	1	2	0.924	0.923	2	7	0.75
830									1.116	1.164	1	13					1.435	1.134	1	1													0.782	0.851	1	2					0.99	0.983	1	2	0.861	0.934	2	7	0.785
829									1.08	1.08	1	13					1.671	1.552	1	1													0.847	0.884	1	2					1.016	1.053	1	2	0.842	0.904	2	7	0.992
828									1.007	0.983	1	13					1.17	1.099	1	1													0.997	1.04	1	2					0.913	0.911	1	2	0.949	0.949	2	7	1.192
827									1.144	1.169	1	13					1.154	1.107	1	1													1.075	1.053	1	2					1.073	1.064	1	2	1.157	1.174	2	7	0.994
826									1.106	1.156	1	13					1.097	1.112	1	1													1.284	1.155	1	2					1.009	0.988	1	2	1.009	1.046	2	7	0.882
825									1.047	1.052	1	13					0.952	1.04	1	1													1.282	1.261	1	2					1.051	1.066	1	1	0.928	0.941	2	6	0.908
824									0.988	0.933	1	12					0.802	0.846	1	1													0.867	0.95	1	2					0.919	0.951	1	1	1.014	1.091	2	6	0.891
823									1.074	1.055	1	12					0.94	1.096	1	1													0.842	0.783	1	2									0.823	0.882	2	6	0.723
822									1.206	1.169	1	12					0.634	0.734	1	1													1.103	1.091	1	2									1.086	1.105	2	6	1.126
821									0.889	0.792	1	12																					0.775	0.824	1	2									1.138	1.099	2	6	1.062
820									1.204	1.098	1	12																					0.667	0.787	1	2									1.245	1.312	2	6	1.343
819									1.019	0.958	1	12																					0.677	0.69	1	2									0.792	0.811	2	6	0.917
818									1.094	1.139	1	12																					0.955	1.056	1	2									1.021	1.061	2	6	0.827
817									0.958	1.027	1	12																					0.837	0.837	1	2									0.951	0.959	2	6	0.891
816									0.809	0.773	1	12																					1.211	1.191	1	2									1.066	1.076	2	6	1.093
815									0.816	0.725	1	11																					1.187	1.13	1	2									1.035	1.002	2	6	1.029
814									1.121	1.058	1	11																					1.223	1.172	1	2									1.059	1.023	2	6	1.167
813									0.942	0.909	1	11																					1.073	1.163	1	2									0.988	0.987	2	6	1.019
812									0.99	0.947	1	11																					0.94	0.879	1	2									0.951	0.886	2	6	1.131
811									0.906	0.863	1	11																					1.339	1.349	1	2									1.164	1.102	2	6	1.05
810									0.983	1.014	1	10																					1.112	1.072	1	2									1.076	1.071	2	6	1.27
809									0.77	0.988	1	10																					1.327	1.2	1	2									0.877	0.855	2	6	0.928
808									1.031	1.287	1	10																					1.268	1.24	1	2									1.056	1.099	2	6	0.926
807									0.419	0.535	1	10																					0.879	0.928	1	2									0.799	0.76	2	6	0.869
806									0.861	0.978	1	10																					0.813	0.822	1	2									1.034	1.043	2	6	0.978
805									1.004	1.183	1	10																					0.909	0.931	1	2									0.869	0.947	2	6	0.716
804									1.057	1.188	1	10																					0.82	0.886	1	2									0.803	0.781	2	6	0.864
803									0.872	0.864	1	10																					0.799	0.877	1	2									1.183	1.212	2	6	1.016
802									1.131	1.034	1	10																					0.943	0.942	1	2									0.918	0.957	2	6	0.923
801									1.298	1.106	1	10																					1.176	1.155	1	2									1.003	0.968	2	6	1.131
800									1.278	1.08	1	10																					1.18	1.115	1	2									1.217	1.173	2	6	1.162
799									1.399	1.256	1	10																					1.201	1.123	1	2									1.06	1.041	2	6	1.112
798									1.109	1.009	1	10																					1.011	1.091	1	2									0.931	0.993	2	6	1.228
797									1.179	1.098	1	10																					0.731	0.693	1	2									0.775	0.782	2	6	0.868
796									0.939	0.859	1	10																					0.993	1.112	1	2									1.074	1.025	2	6	0.902
795									0.879	0.923	1	10																					0.677	0.703	1	2									1.175	1.202	2	6	1.035
794									1.044	1.211	1	10																					1.103	1.09	1	2									0.92	0.943	2	6	1.085
793									0.726	0.826	1	10																					1.101	1.017	1	2									0.972	0.966	2	6	0.772
792									0.529	0.641	1	10																					1.1	1.079	1	2									1.028	1.117	2	6	0.821
791									1.107	1.261	1	10																					0.768	0.821	1	2									0.773	0.798	2	6	0.618
790									0.696	0.793	1	10																					0.612	0.766	1	2									1.112	1.125	2	6	1.122
789									0.928	1	1	10																					0.616	0.676	1	2									1.137	1.186	2	6	1.18
788									0.993	1.036	1	10																					1.018	1.019	1	2									0.863	0.895	2	6	1.104
787									1.105	1.128	1	10																					1.109	1.107	1	2									0.99	1.065	2	6	1.121
786									1.019	1.053	1	10																					1.125	1.125	1	2									0.894	0.924	2	6	1.003
785									1.11	1.173	1	10																					1.197	1.035	1	2									1.117	1.098	2	6	1.105
784									1.161	1.102	1	10																					1.287	1.322	1	2									1.227	1.244	2	6	0.99
783									0.902	0.738	1	10																					0.684	0.773	1	2									0.956	0.951	2	6	1.025
782									1.315	1.195	1	10																																	1.02	1.016	2	6	0.895
781									1.246	1.16	1	10																																	0.971	0.935	2	6
780									1.092	0.986	1	10																																	1.12	1.133	2	6
779									0.978	0.89	1	10																																	0.894	0.84	2	6
778									1.119	1.109	1	10																																	1.122	1.118	2	6
777									0.919	0.981	1	10																																	0.932	0.931	2	6
776									0.825	0.907	1	10																																	0.996	0.963	2	6
775									0.788	0.862	1	10																																	1.077	1.087	2	6
774									0.928	0.94	1	10																																	0.923	0.993	2	6
773									0.642	0.735	1	10																																	0.824	0.86	2	6
772									1.221	1.417	1	10																																	1.021	1.029	2	6
771									0.717	0.791	1	10																																	1.009	1.018	2	6
770									0.818	0.864	1	10																																	0.976	0.98	2	6
769									1.123	1.227	1	10																																	0.974	0.97	2	6
768									1.026	1.079	1	10																																	1.043	1.076	2	6
767									1.013	0.857	1	10																																	0.975	1.005	2	6
766									1.042	0.704	1	10																																	1.066	1.06	2	6
765									1.355	1.006	1	10																																	1.185	1.174	2	6
764									1.413	1.123	1	10																																	1.042	1.035	2	6
763									1.235	1.029	1	10																																	0.95	0.985	2	6
762									1.021	1.047	1	10																																	0.765	0.796	2	6
761									0.875	1.203	1	10																																	0.927	0.98	2	6
760									0.513	1.003	1	6																																	0.928	0.902	2	6
759									0.323	0.694	1	6																																	1.215	1.176	2	5
758									0.247	0.426	1	6																																	1.135	1.115	2	5
757									0.864	0.938	1	6																																	0.979	0.917	2	5
756									1.035	1.024	1	6																																	1.102	1.065	2	5
755									1.195	1.059	1	6																																	0.938	0.908	2	5
754									1.182	0.963	1	6																																	0.975	0.966	2	5
753									1.484	1.191	1	6																																	0.951	0.933	2	5
752									1.149	0.913	1	6																																	1.012	1.033	2	5
751									1.552	1.442	1	6																																	0.88	0.9	2	5
750									0.87	0.848	1	6																																	0.942	0.951	2	5
749									1.029	1.066	1	6																																	1.005	1.018	2	5
748									0.616	0.637	1	6																																	0.952	0.96	2	5
747									0.89	0.88	1	6																																	0.975	0.996	2	5
746									0.679	0.704	1	3																																	0.957	0.964	2	5
745									0.993	1.127	1	3																																	1.064	1.051	2	5
744									0.742	0.922	1	3																																	1.066	1.047	2	5
743									0.798	0.963	1	3																																	1.03	1.019	2	5
742									0.672	0.801	1	3																																	1.01	1.015	2	4
741									0.924	1.022	1	3																																	0.97	0.978	2	4
740									0.944	0.94	1	3																																	0.988	1.018	2	4
739									1.02	0.939	1	3																																	0.927	0.956	2	4
738									1.201	1.178	1	3																																	0.997	1.028	2	4
737									1.215	1.275	1	3																																	0.987	0.991	2	4
736									1.047	1.095	1	3																																	1.074	1.119	2	3
735									0.972	0.969	1	3																																	0.878	0.914	2	3
734									1.061	1.037	1	3																																	0.967	0.994	2	3
733									0.978	0.984	1	3																																	1.016	1.007	2	3
732									1.233	1.226	1	3																																	1.105	1.067	2	3
731									1	0.876	1	3																																	1.129	1.119	2	3
730									0.932	0.926	1	3																																	1.007	1.003	2	3
729									1.401	1.478	1	3																																	0.99	0.977	2	3
728									0.656	0.605	1	3																																	0.97	0.958	2	3
727									1.103	0.89	1	3																																	1.023	1.011	2	3
726									0.86	0.703	1	3																																	1.023	0.978	2	3
725									1.49	1.539	1	1																																	1.063	1.058	2	3
724									0.786	0.859	1	1																																	0.849	0.885	2	3
723									0.832	0.835	1	1																																	0.848	0.879	2	3
722									0.73	0.632	1	1																																	1.003	0.967	2	3
721									0.915	0.824	1	1																																	1.162	1.143	2	3
720									1.095	1.035	1	1																																	1.025	1.046	2	3
719									0.902	0.786	1	1																																	0.879	0.873	2	3
718									0.849	0.757	1	1																																	1.024	1.039	2	3
717									1.107	1.069	1	1																																	0.928	0.94	2	3
716									0.752	0.755	1	1																																	0.95	0.938	2	3
715									0.852	0.934	1	1																																	1.095	1.107	2	3
714									0.74	0.809	1	4																																	1.028	1.066	2	3
713									0.697	0.72	1	5																																	0.993	1.055	2	3
712									0.764	0.911	1	5																																	0.849	0.963	1	2
711									1.032	1.332	1	5																																	0.996	1.119	1	2
710									0.575	0.982	1	5																																	0.97	1.055	1	2
709									0.84	1.237	1	10																																	1.031	1.06	1	2
708									0.492	0.637	1	10																																	0.887	0.996	1	2
707									0.943	0.877	1	10																																	0.737	0.791	1	2
706									1.452	1.144	1	10																																	1.323	1.224	1	2
705									1.202	0.854	1	10																																	1.416	1.231	1	2
704									1.97	1.721	1	10																																	1.297	1.189	1	2
703									1.304	1.029	1	10																																	0.951	0.87	1	2
702									1.21	1.047	1	10																																	1.193	1.036	1	2
701									1.183	1.245	1	10																																	1.144	0.982	1	2
700									0.99	1.12	1	10																																	0.919	0.994	1	2
699									0.462	0.569	1	10																																	0.28	0.339	1	2
698									0.804	0.896	1	10																																	1.073	0.998	1	2
697									0.689	0.738	1	10																																	1.031	0.986	1	2
696									0.937	0.983	1	10																																	0.881	0.922	1	2
695									0.85	0.922	1	10																																	0.785	0.819	1	2
694									0.982	1.104	1	10																																	1.063	1.101	1	2
693									0.958	1.044	1	10																																	0.979	0.987	1	2
692									0.779	0.84	1	10																																	1.103	1.123	1	2
691									1.105	1.154	1	10																																	0.913	0.95	1	2
690									0.984	0.978	1	10																																	0.997	1.124	1	2
689									1.122	1.078	1	10																																	0.769	0.939	1	2
688									1.021	1.003	1	10																																	0.926	1.08	1	2
687									1.259	1.23	1	10																																	0.971	1.076	1	2
686									0.972	0.812	1	10																																	1.16	1.192	1	2
685									1.025	0.861	1	10																																	1.087	0.986	1	2
684									1.36	1.249	1	10																																	1.313	1.305	1	2
683									0.978	0.934	1	10																																	0.694	0.705	1	2
682									1.074	1.129	1	10																																	1.174	1.068	1	2
681									0.768	0.824	1	10																																	1.244	1.043	1	2
680									0.817	0.818	1	10																																	1.463	1.32	1	2
679									0.831	0.742	1	10																																	1.056	0.94	1	2
678									0.843	0.832	1	10																																	1.091	1.006	1	2
677									1.203	1.3	1	10																																	0.729	0.812	1	2
676									0.717	0.827	1	10																																	0.51	0.655	1	2
675									0.846	0.939	1	10																																	0.749	0.756	1	2
674									0.788	0.839	1	10																																	1.153	1.162	1	2
673									0.973	0.955	1	10																																	0.655	0.749	1	2
672									0.853	0.797	1	10																																	0.781	0.78	1	2
671									1.205	1.129	1	10																																	1.241	1.116	1	2
670									0.984	0.936	1	10																																	1.348	1.244	1	2
669									1.138	1.191	1	10																																	1.055	1.005	1	2
668									0.874	1.039	1	10																																	0.997	0.947	1	2
667									1.073	1.221	1	10																																	1.104	1.061	1	2
666									0.563	0.659	1	10																																	0.972	0.906	1	2
665									1.017	1.18	1	10																																	1.061	1.13	1	2
664									1.033	1.11	1	10																																	0.478	0.642	1	2
663									0.876	0.782	1	10																																	0.761	0.898	1	2
662									1.116	1.016	1	10																																	0.958	1.055	1	2
661									1.382	1.359	1	10																																	1.051	1.059	1	2
660									1.146	1.152	1	10																																	1.142	1.132	1	2
659									1.064	1.047	1	10																																	0.981	1.015	1	2
658									0.972	0.971	1	10																																	1.019	1.062	1	2
657									1.209	1.222	1	10																																	1.108	1.121	1	2
656									0.881	0.922	1	10																																	1.184	1.211	1	2
655									1.093	1.18	1	10																																	1.027	1.052	1	2
654									0.915	0.922	1	10																																	1.098	1.036	1	2
653									0.909	0.79	1	10																																	1.172	1.132	1	2
652									1.083	0.935	1	10																																	0.864	0.974	1	2
651									1.255	1.208	1	10																																	0.589	0.732	1	2
650									1.131	1.218	1	10																																	0.944	0.976	1	2
649									0.896	1.016	1	10																																	1.226	1.159	1	2
648									0.798	0.811	1	10																																	1.277	1.146	1	2
647									0.872	0.672	1	10																																	1.259	1.174	1	2
646									0.905	0.685	1	10																																	0.872	0.88	1	2
645									1.453	1.348	1	10																																	0.827	0.886	1	2
644									0.941	0.889	1	10																																	0.868	0.886	1	2
643									0.996	0.98	1	9																																	1.207	1.213	1	2
642									0.795	0.848	1	9																																	1.022	0.998	1	2
641									0.868	1.018	1	9																																	1.076	1.144	1	2
640									0.666	0.878	1	9																																	0.632	0.749	1	2
639									0.804	0.965	1	9																																	0.811	0.799	1	2
638									0.608	0.674	1	9																																	1.115	1.081	1	2
637									0.944	1.057	1	9																																	0.929	0.87	1	2
636									1.062	1.229	1	9																																	1.17	1.046	1	2
635									0.924	1.02	1	9																																	1.191	1.031	1	2
634									0.904	0.964	1	9																																	1.162	0.96	1	2
633									1.272	1.342	1	9																																	1.264	1.114	1	2
632									0.944	1.082	1	9																																	0.922	0.8	1	2
631									1.3	1.464	1	9																																	1.006	0.968	1	2
630									0.948	0.926	1	9																																	0.7	0.84	1	2
629									1.078	0.908	1	9																																	0.456	0.554	1	2
628									1.375	1.173	1	9																																	0.989	1.03	1	2
627									1.439	1.237	1	9																																	0.903	1.055	1	2
626									1.302	1.061	1	9																																	0.675	0.838	1	2
625									1.103	0.895	1	9																																	0.918	1.037	1	2
624									1.348	1.19	1	9																																	1.032	1.215	1	2
623									0.917	0.877	1	9																																	0.921	0.993	1	2
622									1.033	1.245	1	9																																	1.424	1.356	1	2
621									0.655	0.975	1	9																																	1.327	1.366	1	2
620									0.521	0.703	1	9																																	0.796	0.847	1	2
619									0.509	0.427	1	9																																	1.095	1.059	1	2
618									0.783	0.63	1	9																																	1.159	1.131	1	2
617									1.394	1.291	1	9																																	1.087	1.081	1	2
616									1.065	0.956	1	9																																	1.115	1.093	1	2
615									0.994	0.936	1	9																																	1.11	1.083	1	2
614									1.06	1.08	1	9																																	1.029	1.059	1	2
613									0.94	0.962	1	9																																	0.871	0.887	1	2
612									0.709	0.743	1	9																																	1.016	0.961	1	2
611									0.918	1	1	9																																	0.942	0.946	1	2
610									0.89	0.883	1	9																																	0.739	0.77	1	2
609									0.708	0.637	1	9																																	0.956	0.891	1	2
608									1.091	1.107	1	9																																	1.263	1.116	1	2
607									1.029	1.082	1	9																																	1.168	1.01	1	2
606									0.815	0.86	1	9																																	1.099	0.992	1	2
605									0.946	0.986	1	9																																	1.006	0.918	1	2
604									0.851	0.882	1	9																																	0.995	0.915	1	2
603									0.956	0.983	1	9																																	0.933	1.013	1	2
602									0.996	0.99	1	9																																	0.473	0.56	1	2
601									0.98	1.01	1	9																																	1.033	1.076	1	2
600									1.005	1.153	1	9																																	0.89	0.939	1	2
599									0.98	1.153	1	9																																	0.921	1.035	1	2
598									0.856	0.888	1	9																																	0.718	0.88	1	2
597									0.831	0.786	1	9																																	0.88	0.979	1	2
596									1.204	1.238	1	9																																	1.227	1.301	1	2
595									1.2	1.283	1	9																																	1.144	1.237	1	2
594									1.011	1.044	1	9																																	1.094	1.207	1	2
593									0.934	0.969	1	9																																	1.027	1.163	1	2
592									1.208	1.275	1	9																																	1.004	1.11	1	2
591									1.001	1.005	1	9																																	1.029	1.059	1	2
590									1.041	1.002	1	9																																	1.062	1.035	1	2
589									1.203	1.15	1	9																																	1.019	0.982	1	2
588									1.089	1.002	1	9																																	1.026	0.858	1	2
587									1.117	1.006	1	9																																	1.41	1.138	1	2
586									1.207	1.03	1	9																																	1.308	1.059	1	2
585									1.027	0.837	1	9																																	1.186	0.915	1	2
584									1.175	1.159	1	9																																	1.259	0.993	1	2
583									1.138	1.23	1	9																																	1.084	0.958	1	2
582									0.635	0.719	1	9																																	0.611	0.576	1	2
581									0.828	0.938	1	9																																	0.692	0.758	1	2
580									0.775	0.887	1	9																																	0.41	0.481	1	2
579									0.79	0.933	1	9																																	0.698	0.761	1	2
578									0.949	1.086	1	9																																	0.726	0.854	1	2
577									0.78	0.84	1	9																																	0.714	0.827	1	2
576									0.951	0.963	1	9																																	1.079	1.185	1	2
575									1.132	1.098	1	9																																	1.03	1.134	1	2
574									1.112	1.003	1	9																																	1.2	1.271	1	2
573									1.063	1.013	1	9																																	1.215	1.27	1	2
572									1.379	1.326	1	9																																	1.052	1.153	1	2
571									0.79	0.608	1	9																																	0.852	1.029	1	1
570									1.212	1.005	1	8																																	0.658	0.789	1	1
569									1.164	1.005	1	8																																	1.154	1.257	1	1
568									1.017	1.046	1	8																																	1.088	1.137	1	1
567									1.062	1.216	1	8																																	1.351	1.341	1	1
566									0.628	0.716	1	8																																	1.211	1.21	1	1
565									0.617	0.664	1	8																																	1.162	1.141	1	1
564									0.858	0.952	1	8																																	1.235	1.178	1	1
563									0.934	1.016	1	8																																	0.993	0.874	1	1
562									0.796	0.786	1	8																																	1.034	1.049	1	1
561									0.9	0.891	1	8																																	0.598	0.626	1	1
560									1.153	1.209	1	8																																	1.203	1.095	1	1
559									0.928	1.014	1	8																																	1.292	1.196	1	1
558									0.939	1.085	1	8																																	1.016	1.044	1	1
557									1.014	1.147	1	8																																	0.818	0.81	1	1
556									0.755	0.862	1	8																																	1.156	1.062	1	1
555									1.131	1.227	1	9																																	1.001	1.028	1	1
554									0.98	1.009	1	9																																	0.502	0.65	1	1
553									1.102	1.052	1	9																																	0.589	0.619	1	1
552									1.109	1.007	1	9																																	1.222	1.16	1	1
551									1.358	1.172	1	9																																	1.138	1.062	1	1
550									1.087	0.847	1	9																																	1.179	1.09	1	1
549									1.363	1.237	1	9																																	1.09	1.007	1	1
548									1.275	1.255	1	9																																	0.995	0.892	1	1
547									0.845	0.912	1	9																																	1.069	0.963	1	1
546									0.897	1.024	1	9																																	0.978	0.94	1	1
545									0.778	0.828	1	9																																	0.807	0.841	1	1
544									0.734	0.746	1	9																																	0.79	0.83	1	1
543									0.973	1.088	1	9																																	0.93	0.984	1	1
542									0.968	1.126	1	9																																	0.913	0.901	1	1
541									0.841	0.859	1	9																																	1.157	1.155	1	1
540									0.813	0.713	1	9																																	0.872	1	1	1
539									1.17	1.09	1	9																																	0.639	0.745	1	1
538									1.134	1.12	1	8																																	1.041	1.127	1	1
537									1.181	1.171	1	8																																	1.048	1.129	1	1
536									0.872	0.857	1	8																																	1.086	1.084	1	1
535									1.03	1.133	1	8																																	1.296	1.371	1	1
534									1.021	1.147	1	8																																	0.792	0.92	1	1
533									0.777	0.809	1	8																																	1.006	1.046	1	1
532									0.94	0.924	1	8																																	1.137	1.16	1	1
531									1.02	1.03	1	8																																	1.025	1.107	1	1
530									1.105	1.084	1	8																																	1.003	1.058	1	1
529									0.982	0.862	1	7																																	1.04	1.009	1	1
528									1.13	0.96	1	7																																	1.232	1.215	1	1
527									1.053	1.028	1	7																																	0.922	0.833	1	1
526									1.307	1.417	1	8																																	1.314	1.162	1	1
525									0.719	0.779	1	8																																	1.096	0.999	1	1
524									0.832	0.877	1	8																																	0.907	0.888	1	1
523									0.921	0.988	1	8																																	0.885	0.828	1	1
522									0.917	1.019	1	8																																	1.109	0.92	1	1
521									0.983	1.057	1	8																																	1.355	1.28	1	1
520									0.829	0.829	1	8																																	0.561	0.501	1	1
519									1.036	1.047	1	8																																	1.038	1.049	1	1
518									1.13	1.179	1	8																																	0.596	0.72	1	1
517									0.991	1.074	1	8																																	0.751	0.763	1	1
516									1.002	1.13	1	8																																	1.201	1.209	1	1
515									1.036	1.127	1	8																																	0.875	0.945	1	1
514									0.882	0.893	1	8																																	0.936	0.978	1	1
513									1.121	1.131	1	8																																	1.015	1.076	1	1
512									1.223	1.159	1	8																																	0.889	1.014	1	1
511									0.948	0.781	1	8																																	0.852	0.946	1	1
510									1.379	1.107	1	8																																	1.141	1.152	1	1
509									1.117	0.783	1	8																																	1.161	1.17	1	1
508									1.334	1.137	1	8																																	1.04	1.058	1	1
507									1.193	1.191	1	8																																	1.035	1.039	1	1
506									0.963	1.103	1	8																																	1.005	0.966	1	1
505									0.591	0.832	1	8																																	1.138	1.105	1	1
504									0.564	0.924	1	8																																	1.054	1.048	1	1
503									0.689	0.937	1	8																																	1.083	1.055	1	1
502									0.365	0.383	1	8																																	1.056	1.012	1	1
501									1.011	0.897	1	8																																	1.077	1.128	1	1
500									1.139	0.925	1	8																																	0.742	0.727	1	1
499									1.35	1.119	1	8																																	1.152	1.097	1	1
498									1.257	1.121	1	8																																	0.89	0.974	1	1
497									1.192	1.204	1	8																																	0.657	0.737	1	1
496									1.01	1.071	1	8																																	1.093	1.083	1	1
495									0.788	0.812	1	7																																	1.189	1.187	1	1
494									0.721	0.802	1	7																																	1.05	1.074	1	1
493									0.987	1.135	1	7																																	1	0.992	1	1
492									0.796	0.882	1	7																																	1.075	1.075	1	1
491									0.763	0.813	1	7																																	0.894	0.953	1	1
490									0.963	1.085	1	7																																	0.787	0.812	1	1
489									1.076	1.205	1	7																																	1.074	1.086	1	1
488									0.842	0.896	1	7																																	1.021	1.018	1	1
487									0.998	1.043	1	6																																	1.134	1.069	1	1
486									1.124	1.183	1	6																																	1.147	1.063	1	1
485									1.096	1.083	1	6																																	1.06	1.037	1	1
484									1.02	0.949	1	6																																	0.9	0.864	1	1
483									1.28	1.206	1	6																																	1.091	1.077	1	1
482									1.097	1.058	1	6																																	0.854	0.915	1	1
481									1.213	1.209	1	6																																	0.826	0.866	1	1
480									1.026	0.971	1	6																																	1.053	1.033	1	1
479									1.018	0.962	1	6																																	1.103	1.095	1	1
478									1.085	1.095	1	6																																	0.893	0.929	1	1
477									1.04	1.066	1	6																																	0.866	0.953	1	1
476									0.932	0.898	1	6																																	0.836	0.877	1	1
475									0.909	0.831	1	6																																	1.15	1.117	1	1
474									1.021	0.978	1	6																																	1.16	1.128	1	1
473									1.077	1.089	1	6
472									0.958	0.976	1	6
471									0.821	0.93	1	6
470									1.065	1.262	1	6
469									0.675	0.831	1	6
468									0.813	0.921	1	6
467									0.989	0.972	1	6
466									0.917	0.827	1	6
465									1.32	1.274	1	6
464									1.155	1.132	1	6
463									1.085	1.086	1	6
462									1.096	1.097	1	6
461									0.97	0.976	1	6
460									1.031	1.061	1	6
459									1.009	0.999	1	6
458									0.993	0.932	1	6
457									1.018	1.005	1	6
456									1.064	1.114	1	6
455									0.996	0.991	1	6
454									0.897	0.822	1	6
453									0.983	0.977	1	6
452									1.125	1.22	1	6
451									0.988	1.003	1	6
450									0.704	0.589	1	6
449									1.049	0.939	1	6
448									1.226	1.066	1	6
447									0.873	0.676	1	6
446									1.182	1.104	1	6
445									1.054	1.136	1	6
444									0.794	1.018	1	6
443									0.606	0.921	1	6
442									0.654	0.904	1	6
441									0.558	0.665	1	6
440									0.847	0.975	1	6
439									1.184	1.365	1	6
438									0.963	1.058	1	6
437									1.015	1.033	1	6
436									1.264	1.224	1	6
435									1.156	1.115	1	6
434									1.42	1.341	1	6
433									1.074	0.898	1	6
432									1.345	1.138	1	6
431									1.235	1.055	1	6
430									1.256	1.17	1	6
429									1.064	1.038	1	6
428									0.901	0.899	1	6
427									0.882	0.889	1	6
426									0.806	0.854	1	6
425									0.866	0.952	1	6
424									0.803	0.848	1	6
423									0.812	0.79	1	6
422									0.914	0.902	1	6
421									1.009	1.047	1	6
420									0.935	0.948	1	6
419									0.891	0.809	1	6
418									0.952	0.868	1	6
417									1.137	1.157	1	6
416									0.928	1.074	1	6
415									0.937	1.077	1	6
414									0.655	0.713	1	6
413									0.954	1.056	1	6
412									0.953	1.132	1	6
411									0.959	1.114	1	6
410									0.906	0.916	1	6
409									0.968	0.899	1	6
408									1.245	1.242	1	5
407									1.329	1.299	1	5
406									0.985	0.82	1	5
405									1.171	0.975	1	5
404									1.322	1.125	1	5
403									1.089	0.92	1	5
402									1.178	1.092	1	5
401									0.951	0.968	1	5
400									0.855	1.024	1	5
399									0.776	1.035	1	5
398									0.564	0.835	1	5
397									0.659	0.892	1	5
396									0.699	0.827	1	5
395									0.936	0.93	1	5
394									1.118	0.991	1	5
393									1.193	1.092	1	5
392									1.414	1.374	1	5
391									1.114	1.003	1	5
390									1.071	0.909	1	5
389									1.173	1.064	1	4
388									1.112	1.104	1	4
387									1.054	1.085	1	4
386									0.832	0.875	1	4
385									0.842	0.957	1	4
384									0.871	1.014	1	4
383									0.827	0.851	1	4
382									0.775	0.712	1	4
381									1.104	1.133	1	3
380									1.153	1.31	1	3
379									0.91	1.096	1	3
378									0.804	0.975	1	3
377									0.962	1.107	1	3
376									0.945	1.043	1	3
375									1.047	1.084	1	3
374									1.181	1.104	1	3
373									1.214	0.991	1	3
372									1.234	1.023	1	3
371									1.558	1.365	1	3
370									1.093	0.851	1	3
369									1.218	1.028	1	3
368									1.06	0.974	1	3
367									1.015	1.012	1	3
366									0.776	0.813	1	3
365									0.666	0.771	1	3
364									0.694	0.852	1	3
363									0.803	0.882	1	3
362									0.566	0.621	1	3
361									0.947	1.165	1	3
360									0.959	1.167	1	3
359									0.621	0.647	1	3
358									0.934	0.863	1	3
357									1.132	1.183	1	2
356									1.4	1.573	1	2
355									0.764	0.965	1	1
354									1.085	1.293	1	1
353									0.898	0.999	1	1
352									0.989	1.021	1	1
351									1.27	1.226	1	1
350									1.257	1.09	1	1
349									1.307	1.079	1	1
348									1.381	1.23	1	1
347									1.461	1.342	1	1
346									0.968	0.85	1	1
345									1.171	1.109	1	1
344									0.959	0.945	1	1
343									0.969	0.989	1	1
342									0.769	0.827	1	1
341									0.914	0.993	1	1
340									0.776	0.81	1	1
339									0.829	0.875	1	1
338									0.972	1.058	1	1
337									0.879	0.955	1	1
336									0.902	0.937	1	1
335									0.947	0.947	1	1
334									1.013	1.025	1	1
333									1.076	1.099	1	1
332									0.996	0.994	1	1
331									1.009	0.983	1	1
330									1.051	1.021	1	1
329									1.066	1.042	1	1
328									1.036	1.022	1	1
[truncated: 7 more columns]
